# Supplementary material for: GelGenie: an AI-powered framework for gel electrophoresis image analysis
Source: Nat Commun. 2025 May 5;16:4087. doi: 10.1038/s41467-025-59189-0 (PMC12053679; doi:10.1038/s41467-025-59189-0)
Supplement: Supplementary file 9 — Source Data [file 41467_2025_59189_MOESM9_ESM.zip]

Archive with 162 entries (159 files):
- source_data/
- source_data/gels/
- source_data/.DS_Store
- __MACOSX/source_data/._.DS_Store
- source_data/plots/
- source_data/gels/fig_3c_2.tif
- __MACOSX/source_data/gels/._fig_3c_2.tif
- source_data/gels/fig_3a_1.tif
- __MACOSX/source_data/gels/._fig_3a_1.tif
- source_data/gels/fig_3a_3.tif
- __MACOSX/source_data/gels/._fig_3a_3.tif
- source_data/gels/fig_3c_1.tif
- __MACOSX/source_data/gels/._fig_3c_1.tif
- source_data/gels/fig_3a_2.tif
- __MACOSX/source_data/gels/._fig_3a_2.tif
- source_data/gels/fig_s14_S1A.tif
- __MACOSX/source_data/gels/._fig_s14_S1A.tif
- source_data/gels/fig_s11.tif
- __MACOSX/source_data/gels/._fig_s11.tif
- source_data/gels/fig_s10.tif
- __MACOSX/source_data/gels/._fig_s10.tif
- source_data/gels/fig_4c_dna.svg
- __MACOSX/source_data/gels/._fig_4c_dna.svg
- source_data/gels/fig_s12.tif
- __MACOSX/source_data/gels/._fig_s12.tif
- source_data/gels/fig_s14_S1C.tif
- __MACOSX/source_data/gels/._fig_s14_S1C.tif
- source_data/gels/fig_1b.tif
- __MACOSX/source_data/gels/._fig_1b.tif
- source_data/gels/fig_4c_dig.svg
- source_data/gels/fig_5.tif
- __MACOSX/source_data/gels/._fig_5.tif
- source_data/gels/fig_2a_2.tif
- __MACOSX/source_data/gels/._fig_2a_2.tif
- source_data/gels/fig_4b_2.svg
- source_data/gels/fig_2a_3.tif
- __MACOSX/source_data/gels/._fig_2a_3.tif
- source_data/gels/fig_s14_2C.tif
- __MACOSX/source_data/gels/._fig_s14_2C.tif
- source_data/gels/fig_4b_1.svg
- __MACOSX/source_data/gels/._fig_4b_1.svg
- source_data/gels/fig_s14_2B.tif
- __MACOSX/source_data/gels/._fig_s14_2B.tif
- source_data/gels/fig_4c_rna.svg
- source_data/gels/fig_2b.tif
- __MACOSX/source_data/gels/._fig_2b.tif
- source_data/gels/fig_s14_S9A.tif
- __MACOSX/source_data/gels/._fig_s14_S9A.tif
- source_data/gels/fig_s14_2D.tif
- __MACOSX/source_data/gels/._fig_s14_2D.tif
- source_data/gels/fig_s9.tif
- __MACOSX/source_data/gels/._fig_s9.tif
- source_data/gels/fig_s7_2.tif
- __MACOSX/source_data/gels/._fig_s7_2.tif
- source_data/gels/fig_4c_streptavidin.svg
- source_data/gels/fig_4a_1.tif
- __MACOSX/source_data/gels/._fig_4a_1.tif
- source_data/gels/fig_s5_1.tif
- __MACOSX/source_data/gels/._fig_s5_1.tif
- source_data/gels/fig_s7_1.tif
- __MACOSX/source_data/gels/._fig_s7_1.tif
- source_data/gels/fig_4a_2.tif
- __MACOSX/source_data/gels/._fig_4a_2.tif
- source_data/gels/fig_s5_2.tif
- __MACOSX/source_data/gels/._fig_s5_2.tif
- source_data/gels/fig_s1_2.tif
- __MACOSX/source_data/gels/._fig_s1_2.tif
- source_data/gels/fig_4c_left.svg
- source_data/gels/fig_s1_1.tif
- __MACOSX/source_data/gels/._fig_s1_1.tif
- source_data/gels/fig_2a_1.JPG
- __MACOSX/source_data/gels/._fig_2a_1.JPG
- source_data/plots/figure_s13_density_percentile_source_data.xlsx
- __MACOSX/source_data/plots/._figure_s13_density_percentile_source_data.xlsx
- source_data/plots/figure_s4_NEB_GelAnalyzer_source_data.xlsx
- __MACOSX/source_data/plots/._figure_s4_NEB_GelAnalyzer_source_data.xlsx
- source_data/plots/figure_4b_scatter_plot_source_data.xlsx
- __MACOSX/source_data/plots/._figure_4b_scatter_plot_source_data.xlsx
- source_data/plots/figure_s6_source_data.xlsx
- __MACOSX/source_data/plots/._figure_s6_source_data.xlsx
- source_data/plots/figure_1d_source_data.xlsx
- __MACOSX/source_data/plots/._figure_1d_source_data.xlsx
- source_data/plots/figure_2d_unet_source_data.xlsx
- __MACOSX/source_data/plots/._figure_2d_unet_source_data.xlsx
- source_data/plots/figure_s14_2D_scatter_plot_source_data.xlsx
- __MACOSX/source_data/plots/._figure_s14_2D_scatter_plot_source_data.xlsx
- source_data/plots/figure_4c_sa_scatter_plot_source_data.xlsx
- __MACOSX/source_data/plots/._figure_4c_sa_scatter_plot_source_data.xlsx
- source_data/plots/figure_s8_density_plot_source_data.xlsx
- __MACOSX/source_data/plots/._figure_s8_density_plot_source_data.xlsx
- source_data/plots/figure_3d_bar_plot_source_data.xlsx
- __MACOSX/source_data/plots/._figure_3d_bar_plot_source_data.xlsx
- source_data/plots/figure_s14_2C_scatter_plot_source_data.xlsx
- __MACOSX/source_data/plots/._figure_s14_2C_scatter_plot_source_data.xlsx
- source_data/plots/figure_s2_ThermoFisher_segmentation_source_data.xlsx
- __MACOSX/source_data/plots/._figure_s2_ThermoFisher_segmentation_source_data.xlsx
- source_data/plots/figure_s14_S1A_scatter_plot_source_data.xlsx
- __MACOSX/source_data/plots/._figure_s14_S1A_scatter_plot_source_data.xlsx
- source_data/plots/figure_s13_Dice Score_source_data.xlsx
- __MACOSX/source_data/plots/._figure_s13_Dice Score_source_data.xlsx
- source_data/plots/figure_4c_left_scatter_plot_source_data.xlsx
- __MACOSX/source_data/plots/._figure_4c_left_scatter_plot_source_data.xlsx
- source_data/plots/figure_s8_Hausdorff Distance_source_data.xlsx
- __MACOSX/source_data/plots/._figure_s8_Hausdorff Distance_source_data.xlsx
- source_data/plots/figure_4a_S9A-2_scatter_plot_source_data.xlsx
- __MACOSX/source_data/plots/._figure_4a_S9A-2_scatter_plot_source_data.xlsx
- source_data/plots/figure_4a_box_plot_source_data.xlsx
- __MACOSX/source_data/plots/._figure_4a_box_plot_source_data.xlsx
- source_data/plots/figure_s3_source_data.xlsx
- __MACOSX/source_data/plots/._figure_s3_source_data.xlsx
- source_data/plots/figure_s14_2B_scatter_plot_source_data.xlsx
- __MACOSX/source_data/plots/._figure_s14_2B_scatter_plot_source_data.xlsx
- source_data/plots/figure_s4_NEB_Image Studio_source_data.xlsx
- __MACOSX/source_data/plots/._figure_s4_NEB_Image Studio_source_data.xlsx
- source_data/plots/figure_s14_S9A-1_scatter_plot_source_data.xlsx
- __MACOSX/source_data/plots/._figure_s14_S9A-1_scatter_plot_source_data.xlsx
- source_data/plots/figure_4c_dna_scatter_plot_source_data.xlsx
- __MACOSX/source_data/plots/._figure_4c_dna_scatter_plot_source_data.xlsx
- source_data/plots/figure_s13_density_standard_source_data.xlsx
- __MACOSX/source_data/plots/._figure_s13_density_standard_source_data.xlsx
- source_data/plots/figure_s4_ThermoFisher_Image Studio_source_data.xlsx
- __MACOSX/source_data/plots/._figure_s4_ThermoFisher_Image Studio_source_data.xlsx
- source_data/plots/figure_4a_2A_scatter_plot_source_data.xlsx
- __MACOSX/source_data/plots/._figure_4a_2A_scatter_plot_source_data.xlsx
- source_data/plots/figure_3b_density_plot_source_data.xlsx
- __MACOSX/source_data/plots/._figure_3b_density_plot_source_data.xlsx
- source_data/plots/figure_4c_dig_scatter_plot_source_data.xlsx
- __MACOSX/source_data/plots/._figure_4c_dig_scatter_plot_source_data.xlsx
- source_data/plots/figure_4c_rna_scatter_plot_source_data.xlsx
- __MACOSX/source_data/plots/._figure_4c_rna_scatter_plot_source_data.xlsx
- source_data/plots/figure_s8_Precision_source_data.xlsx
- __MACOSX/source_data/plots/._figure_s8_Precision_source_data.xlsx
- source_data/plots/figure_s8_Dice Score_source_data.xlsx
- __MACOSX/source_data/plots/._figure_s8_Dice Score_source_data.xlsx
- source_data/plots/figure_2d_nnunet_source_data.xlsx
- __MACOSX/source_data/plots/._figure_2d_nnunet_source_data.xlsx
- source_data/plots/figure_s2_NEB_segmentation_source_data.xlsx
- __MACOSX/source_data/plots/._figure_s2_NEB_segmentation_source_data.xlsx
- source_data/plots/figure_s2_NEB_gelanalyzer_source_data.xlsx
- __MACOSX/source_data/plots/._figure_s2_NEB_gelanalyzer_source_data.xlsx
- source_data/plots/figure_s2_ThermoFisher_gelanalyzer_source_data.xlsx
- __MACOSX/source_data/plots/._figure_s2_ThermoFisher_gelanalyzer_source_data.xlsx
- source_data/plots/figure_s13_Precision_source_data.xlsx
- __MACOSX/source_data/plots/._figure_s13_Precision_source_data.xlsx
- source_data/plots/figure_4b_box_plot_source_data.xlsx
- __MACOSX/source_data/plots/._figure_4b_box_plot_source_data.xlsx
- source_data/plots/figure_s13_Recall_source_data.xlsx
- __MACOSX/source_data/plots/._figure_s13_Recall_source_data.xlsx
- source_data/plots/figure_s5b_source_data.xlsx
- __MACOSX/source_data/plots/._figure_s5b_source_data.xlsx
- source_data/plots/figure_3b_box_plot_source_data.xlsx
- __MACOSX/source_data/plots/._figure_3b_box_plot_source_data.xlsx
- source_data/plots/figure_s4_ThermoFisher_GelAnalyzer_source_data.xlsx
- __MACOSX/source_data/plots/._figure_s4_ThermoFisher_GelAnalyzer_source_data.xlsx
- source_data/plots/figure_s13_Hausdorff Distance_source_data.xlsx
- __MACOSX/source_data/plots/._figure_s13_Hausdorff Distance_source_data.xlsx
- source_data/plots/figure_s8_Recall_source_data.xlsx
- __MACOSX/source_data/plots/._figure_s8_Recall_source_data.xlsx
- source_data/plots/figure_s14_S1C_scatter_plot_source_data.xlsx
- __MACOSX/source_data/plots/._figure_s14_S1C_scatter_plot_source_data.xlsx
- source_data/plots/figure_1c_source_data.xlsx
- __MACOSX/source_data/plots/._figure_1c_source_data.xlsx
