# Supplementary material for: GelGenie: an AI-powered framework for gel electrophoresis image analysis
Source: Nat Commun. 2025 May 5;16:4087. doi: 10.1038/s41467-025-59189-0 (PMC12053679; doi:10.1038/s41467-025-59189-0)
Supplement: Supplementary file 9 — Source Data [file 41467_2025_59189_MOESM9_ESM.zip › source_data/plots/figure_s13_density_percentile_source_data.xlsx]

## Sheet: Sheet1
Custom U-Net	Custom U-Net (Finetuned)	Watershed	Multi-Otsu
0.97904	0.947314	0	0
0.995904	0.970607	0	0
0.993897	0.846649	0	0
0.974034	0.795036	0	0
1	0.915072	0	0
0.939188	0.702431	0	0
0.988449	0.970255	0	0
1	0.993414	0	0
0.991989	0.996666	0	0
0.99674	0.976979	0	0
1	0.997821	0	0
0.982327	0.892559	0	0
0.989731	0.994881	0	0
0.991244	0.976686	0	0
0.991152	0.979012	0	0
0.949652	0.789168	0	0
0.990667	0.991523	0	0
0.877044	0.747061	0	0
0.991167	0.998628	0	0
0.98242	0.973293	0	0
0.988463	0.985234	0	0
1	0.999807	0	0
1	0.947873	0	0
1	0.977503	0	0
1	0.980572	0.817612	0.806774
1	0.993109	0.842039	0.783896
1	0.954728	0.837714	0.811849
0.997435	0.977316	0.828472	0.760347
1	0.987106	0.830293	0.784406
1	0.984199	0.838901	0.787811
1	0.971787	0.819789	0.78512
1	0.977575	0.860281	0.822443
1	0.970813	0.814093	0.740573
1	0.989352	0.76788	0.717936
0.9968	0.981292	0.767642	0.723312
1	0.95736	0.795675	0.729109
1	0.975708	0.763409	0.669778
1	0.968273	0.79185	0.778964
1	0.979108	0.80004	0.767625
0.997338	0.973479	0.797937	0.750318
1	0.964991	0.832777	0.800691
1	0.964163	0.848343	0.822155
0.98385	0.829277	0.948563	0.930596
1	0.95221	0.807524	0.772612
1	0.995348	0.89569	0.892427
1	0.976264	0.885042	0.762852
1	0.939815	0	0
0.999299	0.994269	0.901309	0.901309
0.994964	0.957261	0	0
0.994793	0.801015	0	0
0.998065	0.978535	0.923512	0.923512
1	0.993623	0.961191	0.957159
1	0.935898	0	0
0.995567	0.869188	0	0
1	0.953577	0.405468	0.346145
1	0.983419	0.919282	0.917963
0.94766	0.863054	0.627338	0.098643
1	0.985638	0.910734	0.910734
0.999369	0.93648	0	0
0.993767	0.945175	0	0
0.99566	0.976933	0	0
0.998154	0.92788	0	0
0.993631	0.895314	0	0
0.997075	0.907	0	0
0.76103	0.977913	0	0
0.567459	0.664733	0	0
1	0.882438	0	0
0.999256	0.96325	0	0
0.844794	0.976398	0	0
0.998121	0.951276	0	0
0.991761	0.916243	0	0
0.999859	0.844717	0.551144	0.0412009
0.962848	0.97508	0	0
0.996162	0.859361	0	0
0.99353	0.849	0	0
0.997901	0.905243	0	0
0.990951	0.828958	0	0
0	0	0	0
1	0.985784	0.985924	0.985924
1	0.994779	0.996818	0.996818
1	0.969003	0.996426	0.996426
0.998167	0.936881	0.535479	0.524565
0.997395	0.97519	0.992884	0.991747
1	0.926318	0.728282	0.724935
0.998162	0.880177	0.723232	0.715713
1	0.953931	0.552566	0.407893
1	0.903895	0.568252	0.56054
1	0.976073	0.659098	0.640679
1	0.892945	0.558636	0.545178
0.99865	0.942021	0.525251	0.512444
0.995656	0.918671	0	0
0.998261	0.853935	0	0
0.998205	0.895462	0	0
0.99848	0.883849	0	0
0.996233	0.882699	0	0
0.998033	0.830723	0	0
0.997937	0.852684	0	0
0.996918	0.650599	0	0
0.565936	0.761652	0	0
0.689047	0.956587	0	0
0.432327	0.671822	0	0
0.505989	0.614797	0	0
0.60569	0.729353	0	0
0	0	0	0
0.461246	0.578364	0	0
0.887038	0.917645	0	0
0.997541	0.979649	0.680508	0
0.996329	0.983734	0	0
0.995171	0.989456	0	0
1	0.971601	0.369511	0
0.995114	0.987192	0.581476	0.443185
1	0.975887	0	0.54764
0.998867	0.916486	0.767904	0.456521
0.997747	0.926197	0	0.645135
0.997487	0.995075	0	0
0.997697	0.930377	0	0.484862
0.996088	0.889904	0	0.605717
1	0.97686	0	0.902128
0.999841	0.942994	0	0
0.896558	0.968396	0.894233	0.922211
1	0.938484	0	0.552988
1	0.98188	0	0
1	0.940307	0.640874	0.240632
1	0.91502	0	0
0.945014	0.951141	0	0
1	0.953799	0	0
1	0.919301	0	0
0.997679	0.947561	0	0
0.997775	0.973596	0	0
0.910459	0.876393	0	0
0.691416	0.803335	0	0
0.29564	0.493594	0	0
0.942638	0.632582	0	0
0.955586	0.946493	0.940918	0.00171496
0.999014	0.989251	0	0
0.99585	0.922247	0	0
0	0	0.19988	0.877821
1	0.954088	0	0.690139
0.997009	0.997882	0.222264	0.744348
0.776809	0	0.918984	0
0.109175	0.268743	0	0.763406
0.827946	0.814621	0	0.0413598
0.494386	0.921365	0	0
0	0	0	0.255784
0	0.781456	0	0
1	0.97874	0	0
0.160015	0.973836	0	0
0.7342	0.773831	0	0.184413
1	0.973998	0	0
0	0	0	0
0	0.704031	0	0
0.998179	0.959097	0	0
0.889687	0.866817	0	0
0.998143	0.984278	0	0
0.99353	0.992968	0	0
0.998134	0.986117	0.45931	0.512248
1	0.990881	0	0.383844
0.708837	0.680986	0	0.235689
0.099651	0.748846	0	0
0	0	0	0.00465874
1	0.963418	0	0.46834
0.845821	0.779197	0	0
0	0.887264	0	0
1	0.984277	0	0
0	0.95107	0	0
1	0.96146	0	0
0.995899	0.961868	0	0
1	0.955031	0	0.787359
1	0.967998	0	0
1	0.961301	0	0
1	0.978408	0	0
1	0.965942	0.8202	0.225833
0.998026	0.97899	0	0
0.998955	0.956501	0.935234	0
0.997795	0.939233	0.788126	0.0871246
0	0	0	0.409558
0.99823	0.874616	0	0
0.999961	0.989698	0.615869	0.570829
0.999006	0.932243	0.861674	0.425902
0.776805	0.780859	0	0
1	0.907986	0	0
0.998786	0.941534	0.927024	0.5321
0.999017	0.972276	0.60656	0.433287
0.997805	0.92152	0.787959	0.629659
1	0.960016	0.986524	0.816688
0.997022	0.971765	0.935055	0.963514
0.997947	0.983269	0	0.211208
0.997746	0.96684	0	0
0.998839	0.966709	0	0
1	0.996351	0	0.371271
0.824296	0.777961	0.715152	0.428931
0.990985	0.944181	0	0.203974
0.997491	0.894046	0	0
0.69149	0.586051	0.336009	0.695807
1	0.793397	0	0
0.506032	0.48633	0.306275	0.459397
1	0.895878	0	0
0.407187	0.322174	0.115477	0.16196
0.70145	0.57476	0.263538	0.496644
0.957515	0.912274	0	0
0.913428	0.813809	0	0
0.808332	0.940868	0	0
0.947004	0.8322	0	0
0	1	0	0
0	0	0	0
0	0	0.707337	0
0.162513	0	0.458765	0
0	0	0.433171	0
0.545317	0.999988	0.659021	0.682074
0	0.999082	0.638914	0.656327
0	0.99975	0.794261	0.821166
0.191372	0.999884	0.810734	0.84066
0.0599325	0.999325	0.629513	0.680928
0	0.997454	0.461644	0
0.762553	0.856321	0.39902	0.418612
0.532485	0.999818	0.579597	0.598843
0.0485964	0.999421	0.512784	0.563444
0	0.892609	0.473331	0.492473
0.129163	0.99841	0	0
0.64303	0.882066	0.470865	0.485585
0	0.142246	0	0
0	0.999715	0.876319	0.905679
0.683832	0.999573	0.588061	0.604346
0	0.828731	0.316626	0.343325
0.00450381	0.994063	0.944958	0
0.28234	0	0	0.000848605
0.00534278	0.990642	0.850454	0.910883
0	0.995937	0.857542	0
0	1	0	0
0	0.823307	0	0
0	0	0	0
0	0	0	0
0	0	0	0
0	0	0.0870324	0.0847086
0.115168	0	0	0
0	0.999785	0.820974	0.848298
0	0.999376	0.743117	0.761178
0	0.999548	0.83493	0.870565
0	0.999696	0	0
0	0.870504	0.930625	0.950432
0	0.845695	0.630813	0
0	0.999166	0.750221	0.780098
0	0	0	0
0	0.999347	0.721457	0.744886
0	0.999986	0	0
0.748991	0.999536	0.495917	0.531879
0	0	0	0
0	0.942467	0	0.479319
0	0	0	0
0	0.00563532	0	0
0	0.00599745	0	0
0	0.99903	0	0
0	0.0503205	0	0
0.939322	0.998999	0	0
0.958214	0.999204	0	0
0.964538	0.9996	0	0
0.843679	0.99985	0	0
0.798354	0.999515	0	0
0.912207	0.8438	0.784518	0.81049
0.809914	0.998765	0	0
0.798039	0.999578	0	0.0584562
0.840497	0.869309	0	0.129492
0.599492	0.996313	0	0
0.891853	0.759601	0	0
0.885032	0.714679	0	0.160314
0.801799	0.8883	0.809422	0.825511
0.937484	0.73581	0.678201	0.710514
0.548152	0.999236	0	0
0.980254	0.740322	0	0
0.790926	0.999343	0	0
0.797337	0.998983	0	0
0.578317	0.996183	0.00159996	0.0008846
0.698718	0.999563	0	0
0.966319	0.998429	0	0
0.92311	0.996772	0	0
0.945074	0.999885	0	0
0.95946	0.745625	0.975087	0.903163
0.982916	0.789491	0.957112	0.912671
0.843388	0.997463	0.000682539	0.000396929
0.826463	0.758107	0.936185	0.998011
0.762306	0.999103	0.679533	0
0.822516	0.998304	0	0
0.761112	0.997964	0.642601	0
0.888979	0.564027	0.93334	0.994237
0.88307	0.529437	0.623758	0.708608
0.762611	0.99802	0	0
0.706036	0.999686	0.616631	0.51067
0.802122	0.999296	0	0
0.806408	0.996843	0	0
0.828328	0.995611	0	0
0.854051	0.996236	0	0
0.730585	0.999756	0	0.0279759
0.756546	0.999678	0	0.00484238
0	0	0	0
0	0	0	0
0	0	0	0
0	0	0	0
0	0.897097	0	0
0	0.952083	0	0
0	0.903527	0.00231542	0.00170398
0	0.893437	0	0
0	0.99951	0.884725	0.966134
0	0.95614	0	0
0	0.941311	0	0
0	0.995202	0	0
0.038149	0.961967	0.853181	0.996191
0	0	0	0
0	0	0	0
0	0	0	0
0	0	0	0
0	0	0	0
0	0	0	0
0.180714	0.998037	0	0
0	0.999323	0.971614	0.949834
0.444562	0.999716	0.955155	0.983074
0	0.998244	0.947098	0.98693
0.590245	0.999562	0.877684	0.899927
0.758876	0.999692	0.791615	0.797831
0.676141	0.999707	0.84685	0.888545
0.0470239	0	0.00301604	0.00301604
0.0885691	0	0	0
0	0	0	0
0	0	0	0
0	0	0	0
0	0.244905	0	0
0	0	0	0
0.696978	0.999974	0.000967061	0.000201845
0.636408	0.999684	0.956958	0.968932
0	0.999637	0.846586	0
0.673304	0.999663	0.991888	0.954972
0.624742	0.999863	0.981198	0.883398
0.573563	0.998752	0.901478	0
0	0.999579	0.979565	0.875232
0	0.997771	0.880034	0
0	0.999115	0.999506	0.968661
0	0.999421	0.95112	0.989145
0	0.998929	0.876658	0.905139
0.492561	0.999196	0.912673	0.988551
0.599139	0.998125	0.959288	0.912336
0	0.999991	0.927812	0.840678
0	0	0.0065592	0.00307758
0.218906	0.999896	0	0
0.12629	0.999964	0	0
0.121957	0.999521	0	0
0.21029	0.998727	0	0
0.232482	0.999078	0.000452135	0.000135847
0	0.999767	0.98897	0
0.15509	0.999686	0	0
0.101429	0.999897	0.000322889	0.000112588
0.21079	0.998482	0	0
0.143111	0.999999	0	0
0.0449986	0.999826	0.0003591	0.000125463
0.139023	0.99836	0	0
0	0.998816	0	0
0.0587887	0.999986	0.000252119	0.000252119
0.783137	0.999416	0.701019	0.717881
0.827658	0.855168	0.705536	0.716691
0	0	0	0
1	0.78742	0	0
0.987586	0.582445	0	0
0.990382	0.771982	0	0
0.995197	0.613679	0	0
1	0.976703	0	0
0.954945	0.985151	0	0
1	0.908024	0	0
1	0.964866	0	0
0.878876	0.993482	0	0
1	0.993894	0	0
0.996188	0.827605	0	0
0.99974	0.890129	0	0
0.801873	0.758741	0	0
1	0.986844	0	0
1	0.959788	0	0
0.966266	0.629978	0	0
1	0.869787	0	0
1	0.635483	0	0
1	0.986323	0	0
0.991152	0.739987	0	0
1	0.786835	0	0
0.0604334	0.283782	0.815598	0.956686
0.996135	0.889517	0	0
1	0.969056	0	0
0.994521	0.945357	0	0
1	0.971971	0	0
1	0.994259	0	0
0.51169	0.594236	0	0
1	0.990385	0.226918	0.283352
1	0.996832	0	0
0.994203	0.83864	0	0
0.995943	0.878586	0.561306	0.577984
1	0.997928	0	0
1	0.999876	0	0
1	0.993898	0	0
0.996851	0.977851	0	0
0.997892	0.876449	0.564447	0.564447
0.996751	0.8129	0	0
1	0.849668	0	0
0.994911	0.816782	0	0
1	0.581919	0	0
1	0.734798	0	0
0.82263	0.969115	0	0
1	0.837156	0	0
1	0.568074	0	0
1	0.960373	0.920002	0.97301
0.805952	0.867312	0.795007	0.874397
0.956411	0	0	0.454163
0.305276	0.901074	0.632967	0.296401
1	0.865609	0.940382	0.84108
0.991486	0.948507	0.882055	0.657633
0.992449	0.995993	0.944421	0
0	0.771968	0.521569	0.449279
0.877284	0.506424	0.99889	0
1	0.893058	0.796883	0.742307
0.99136	0.801957	0	0
0.984466	0.701674	0.95943	0.592678
0.990706	0.743837	0.789859	0.194172
1	0.70377	0.672208	0.428915
0	0.954863	0.585714	0.131789
0.835359	0.981711	0	0
0	0	0	0
0.88874	0.988082	0	0
0	0	0	0
0.786045	0.521568	0.161003	0.268702
0	0.965036	0.333834	0.527288
0.932745	0.969155	0	0
0	0.808046	0.757332	0.760383
0	0.99713	0.65872	0.6697
0.699308	0.814899	0	0
0.951988	0.998188	0.837458	0.865587
0.888803	0.968561	0	0
0	0	0.892819	0.834391
0.854549	0.991249	0	0
0.933979	0.992482	0	0
0	0	0	0
0.975224	0	0	0
0	0.878164	0	0
0.924524	0.983206	0.941523	0.966657
0.91433	0.99846	0.877064	0.945189
0.954384	0.981895	0	0
0.947905	0.99924	0.79055	0.804007
0.900757	0.99937	0.776296	0.779931
0	0.931502	0	0
0.945673	0.998423	0.821508	0.822536
0.920525	0.999189	0.824817	0.826385
0.895776	0.833883	0	0
0	0.877966	0	0
0.926196	0.987948	0.999267	0
0.537995	0.490844	0.546304	0
0.999158	0.976903	0	0
0.859935	0.86953	0	0
0	0	0	0
0.940582	0.990042	0	0
0	0	0	0
0.934704	0.99913	0	0
0	0	0	0
0	0	0	0
0	0	0	0
0	0	0	0
0.93265	0.99897	0	0
0	0	0	0
0.929231	0.998757	0	0
0	0	0	0.00307841
0	0	0	0
0.99749	0.998879	0	0.945065
0	0	0	0.0011594
0	0	0	0.00116972
0.151028	0	0	0
0.608651	0	0	0
0.988416	0.997881	0	0
0.878922	0.993689	0	0
0.125681	0.882664	0	0
0	0.3713	0	0
0	0.798334	0	0
0	0.0580625	0	0
0.933427	0.982966	0	0
0	0.378042	0	0
0	0.995964	0	0
0.498522	0.990324	0	0
0	0.519985	0	0
0.972983	0.99575	0	0
0	0.568043	0	0
0	0.960142	0	0
0	0	0	0
0.52562	0.970386	0	0
0	0	0	0
0	0.642083	0	0
0.778803	0.989183	0	0
0.519188	0.78121	0	0
0.970167	0.999957	0	0
0	0.000848886	0	0
0	0	0	0
0	0	0	0
0.906718	0.971113	0	0
0	0	0	0
0.457564	0.999062	0	0
0	0	0	0
0.127706	0.997905	0	0.006977
0.975627	0.987587	0	0
0.60375	0.971368	0	0
0	0.846627	0	0
0	0	0	0
0	0.984345	0	0
0	0.565577	0	0
0.161971	0.992681	0	0
0	0	0	0
0	0	0	0
0	0.764498	0	0.192768
0.890222	0.996556	0	0
0.9142	0.991653	0	0.766413
0.909989	0.99099	0	0
0.8464	0.998091	0	0.657402
0	0.997906	0	0.878337
0.785551	0.993699	0	0.577563
0.0341558	0	0	0
0	0	0	0
0	0	0	0
0	0	0	0
0	0	0	0
0	0	0	0
0	0	0	0
0.91303	0.997069	0.914737	0.88375
0.947485	0.997387	0.959181	0.994266
0.934638	0.99586	0.775757	0.842167
0.926521	0.996956	0.898087	0.995172
0	0	0	0
0	0	0	0
0	0	0	0
0.0218521	0.72793	0	0
0	0.976033	0	0
0	0.254791	0	0
0	0.688051	0.209099	0
0.830412	0.99496	0	0
0.955459	0.984029	0	0
0.901489	0.998787	0.970946	0.982128
0	0.998712	0	0
0.889974	0.999197	0.82226	0.889433
0	0	0	0
0.831753	0.984568	0	0
0	0.99711	0	0
0	0.726408	0	0
0	0	0	0
0	0.235971	0	0
0.316377	0.35826	0	0
0	0	0	0
0.862902	0.998984	0	0
0	0.48972	0	0
0	0.997667	0	0
0.73751	0.988418	0	0
0	0	0	0
0	0.994477	0	0
0.895605	0.996513	0.891772	0.927077
0.883296	0.999608	0.809297	0.840788
0.72161	0.996374	0.673818	0.820259
0.983585	0.88645	0	0
0.928059	0.981338	0	0
0.798708	0.998835	0	0.759027
0.217956	0.914376	0	0.456475
0	0.696915	0	0.4676
0	0.763816	0	0.468648
0	0.958901	0	0.0355666
0.880812	0.998176	0.81039	0.876879
0	0	0	0
0.770164	0.99919	0.792798	0.831586
0	0.548075	0	0.363834
0	0.502622	0	0.0598604
0.0294557	0.979951	0.982621	0
0	0.989518	0	0.941296
0	0.90859	0	0
0.897161	0.996437	0	0.480014
0.775798	0.999193	0.489783	0.565712
0	0.981756	0	0
0	0.884318	0	0.251813
0.0737965	0.993793	0	0
0	0.99099	0	0
0	0	0	0
0	0	0	0
0.110056	0.137483	0	0
0.834229	0.999986	0.302242	0.485957
0.998761	0.984147	0	0
0.754648	0.683039	0	0
0	0	0	0
0	0	0	0
0	0.413898	0.00955376	0.00654145
0.842478	0.998054	0.643252	0.705096
0.928347	0.978539	0	0
0.902758	0.998204	0	0.356147
0.904346	0.998115	0	0
0.710495	0.999144	0.383155	0.552999
0	0.320876	0	0
0	0.997593	0	0
0	0	0	0
0	0.631969	0	0
0	0	0	0
0.754173	0.796126	0	0
0	0.841041	0	0
0	0.836919	0	0
0	0	0	0
0	0.398397	0	0
0	0.982138	0	0
0	0.819109	0	0
0	0.983544	0	0
0	0.939318	0	0
0.961617	0.998441	0	0.285194
0	0.991623	0	0
0.987223	0.988041	0	0
0	0	0	0
0.971077	0.989979	0	0
0	0	0	0
0	0	0	0
0.939196	0.996558	0	0
0	0	0	0
0.862909	0.998881	0	0
0	0	0	0
0.0194331	0.149946	0	0
0.953558	0.999319	0	0.0682442
0	0	0	0
0	0.999851	0	0
0	0	0	0
0	0	0	0
0.982889	0.852335	0	0
0.00512604	0.996448	0	0
0.0538426	0.889783	0	0
0	0.981542	0	0
0.849861	0.991716	0	0.087037
0	0	0	0
0	0	0	0
0	0	0	0
0.838308	0.999097	0	0.569096
0	0.613761	0	0
0.236777	0.264355	0	0
0	0	0	0
0	0	0	0
0.7929	0.883582	0	0.258161
0.329702	0.377284	0	0
0.865547	0	0	0
0.201983	0	0	0
0	0.398395	0	0
0.308524	0	0	0
0.289633	0	0	0
0.222659	0	0	0
0.934538	0.999249	0	0.553752
0	0.698101	0	0
0	0.330858	0	0
0	0	0	0
0	0.986471	0	0
0	0.614116	0	0
0.206769	0	0	0
0.96391	0.996748	0	0
0	0	0	0
0.202631	0	0	0
0.840947	0.706903	0	0
0.342066	0	0	0
0.350168	0.270097	0	0
0.957808	0.999678	0	0
0	0	0.324435	0
0	0.539575	0	0
0	0	0	0
0	0.383843	0	0
0.29792	0.567604	0	0
0.346503	0.636144	0	0
0.0392725	0.835877	0	0.712131
0	0	0	0
0.970429	0.999351	0	0
0	0	0	0
0	0.996314	0	0
0	0.910869	0	0
0	0	0	0
0.682354	0.941642	0	0
0	0	0	0
0	0.861802	0	0
0.0271306	0	0	0
0.552325	0.849732	0	0
0.0722778	0	0	0
0.52846	0	0	0
0.965885	0.997923	0	0
0	0.159649	0	0
0	0.993091	0	0
0.0207266	0.99754	0	0
0.971254	1	0	0
0	0	0	0
0	0	0	0
0	0	0	0.0012075
0	0.997934	0	0
0	0	0	0
0	0	0	0
0	0.489319	0	0
0	0.899691	0	0
0.605007	0.663218	0	0
0	0	0	0
0	0	0	0
0	0	0	0
0	0.0317246	0	0
0	0	0	0
0.936357	0.997891	0	0
0	0.999372	0	0
0	0	0	0
0	0	0	0
0	0	0	0
0	0	0.625959	0
0.950787	0.996042	0	0.977244
0.954362	0.998801	0.876889	0
0	0	0	0
0	0.907465	0.857192	0
0.978137	0.998729	0.995386	0
0.200528	0.997143	0.429033	0
0.00690277	0.992417	0	0
0.99576	0.999836	0	0
0.791201	0.991725	0.225211	0.535893
0.999373	0.996264	0	0
0	0.999708	0	0
0.993764	0.998623	0	0
0	1	0	0
0	0.992578	0.115693	0.0642857
0	0	0	0
0	0.710229	0	0
0	1	0	0
0	0.995978	0	0
0.982772	0.999659	0.914457	0.997677
0.00321685	0.961968	0	0
0.321037	0	0.587273	0.0885739
0	0	0.567799	0.0831642
0.986446	0.997335	0.882938	0.970248
0.118185	0	0.556278	0.0854544
0	0.991648	0	0.0428212
0	0.184073	0	0
0.0394319	0	0	0
0.972729	0.997704	0.826125	0.907727
0	0	0	0
0	0.989686	0.129788	0.0651836
0	0.992497	0.563058	0
0.964858	0.833131	0	0
0.434053	0	0	0
0.97304	0.998674	0.88019	0.165185
0.416249	0	0	0
0.754701	0.998557	0	0
0.983769	1	0	0
0.948707	1	0	0
0.941991	1	0	0
0.935618	1	0	0
0.944122	0.99926	0	0
0.417454	0	0	0.489194
0	0.994971	0.761041	0.797724
0	0.991534	0.677	0.731921
0.392419	0	0	0
0.858496	0.997343	0.677714	0.705924
0.900523	0.996421	0.695263	0.731695
0.941468	0.994365	0.670377	0.725259
0.896543	0.994494	0.744896	0.773717
0.876574	0.996135	0.894677	0
0	0.853439	0	0
0.874843	0.999244	0	0
0.902729	0.998461	0	0
0.221253	0.977196	0	0
0.957042	0.995066	0.661584	0.806935
0.977047	0.997511	0.800911	0.834495
0.857257	0.934454	0	0
0.961872	0.999537	0	0
0	0	0	0
0.420149	0.731893	0	0
0	0.0098306	0	0
0.940411	0.998074	0.85398	0.870136
0.283535	0.983426	0.693626	0.823466
0.194048	0.182705	0	0
0.0658282	0.340753	0	0
0	0.0286713	0	0
0.175385	0.337713	0	0
0.597508	0.980613	0.611627	0
0.494847	0.845113	0	0
0.876712	0.999382	0.88631	0.934412
0	0.00334185	0	0
0	0.00893228	0	0
0	0.988169	0	0
0.983089	0.99856	0	0
0	1	0	0
0.940043	1	0	0
0.951324	0.999667	0.951672	0.994553
0.370528	0.932905	0.884556	0.884556
0.924825	0.867177	0.79391	0.794547
0.178531	0.916335	0.996661	0.990338
0.416892	0.69794	0	0
1	0.962208	0.966087	0.906086
0.735878	0.765974	0.467458	0.233364
0.99781	0.974992	0	0
1	0.978828	0	0
0.99778	0.998766	0	0
0.9991	0.97565	0.280993	0.526785
1	0.960844	0	0
0.99832	0.969712	0.0583631	0.168697
0	0	0	0.789415
0	0	0	0
0.653308	0.893255	0	0
0.713259	0.907507	0.858712	0.623951
0.883001	0.976314	0	0
0.994664	0.953377	0.739359	0.544225
1	0.999189	0	0
0.999932	0.9521	0	0
0.998643	0.990996	0	0
0.999993	0.988273	0.961991	0.683072
0.705897	0.747464	0.534924	0.657791
0.282746	0.997243	0	0
0.996645	0.947171	0	0
0.990665	0.997754	0.826576	0
1	0.990872	0	0
0.999481	0.984043	0.966501	0.507119
0.953056	0.905502	0	0
0.998281	0.988648	0.963522	0.963522
0.999998	0.970781	0.899409	0.707506
1	0.996039	0.83388	0.756071
0.997542	0.992233	0	0
1	0.953794	0.855624	0.542903
1	0.949729	0	0
0.997505	0.990899	0	0
0.706824	0	0.62908	0.813978
0.998214	0.999543	0	0
0.998336	0.969283	0	0
0.798026	0.843622	0.871682	0.808058
0.999428	0.980875	0.989756	0.651624
0.778254	0.792392	0.7687	0.663095
0.999486	0.996447	0.485869	0.76337
1	0.993832	0.877377	0.884461
0.91098	0.927285	0.846833	0.729766
0.999793	0.986958	0	0
0.999276	0.990335	0.915839	0.50356
0.999968	0.997007	0.887813	0.173213
0.999267	0.998114	0.964267	0.971368
0.997728	0.995676	0.876805	0.898883
0.999457	0.982002	0.906095	0.970341
0.999445	0.996614	0	0
0.999216	0.998214	0	0
0.99883	0.993096	0.967503	0.998262
0.999248	0.994495	0	0
0.999393	0.997985	0	0
0.998803	0.961779	0.878938	0.0516878
0.999538	0.999666	0	0
0.998726	0.981961	0	0
0.998376	0.954428	0	0
1	0.990722	0.991377	0.901821
1	0.987224	0	0
0.999847	0.999834	0	0
0	0	0	0
0	0.441459	0	0
0.0325931	0	0	0
0.0864127	0	0	0
0.259919	0	0	0
0	0	0	0
0	0.95395	0	0.853688
0.898783	0.263958	0.97435	0
0.96326	0.999459	0.994709	0.940166
0.971159	1	0.994472	0.939253
0.732597	0.960841	0.947571	0
0.968273	0.99994	0.892191	0
0.956308	0.999259	0.78701	0
0.970454	0.999957	0.870133	0.412295
0.967412	0.999673	0.908576	0.61695
0.948191	0.999099	0	0
0.952627	0.999642	0.785697	0.19353
0.731598	0.87987	0.820088	0.663011
0.95626	0.989829	0	0
0.985985	0.991652	0	0
0.897228	0.853639	0	0
0.943292	0.997755	0	0
0.964557	0.997576	0	0
0.956319	0.998533	0	0
0.10497	0.263387	0	0
1	0.993255	0.969277	0.966679
1	0.985158	0.971957	0.971957
0.999094	0.984882	0.976277	0.970572
0.997979	0.996521	0.927533	0.928301
1	0.978145	0.899031	0.905092
0.997724	0.989373	0.948243	0.951043
1	0.987033	0.905276	0.905914
0.999434	0.994812	0.943829	0.947394
0.999507	0.99124	0.959378	0.959378
0.997777	0.992567	0	0
0.997991	0.990411	0	0
0.999285	0.999125	0	0
0.998915	0.996392	0	0
0.999606	0.994595	0.95505	0.956858
0.999147	0.990914	0	0
0.958932	0.842147	0	0
0.996374	0.95993	0	0
0.990918	0.967219	0	0
0.991623	0.967769	0	0
0.995265	0.964163	0	0
0.999442	0.975846	0.9741	0.965729
0.997314	0.994424	0	0
0.999786	0.988318	0	0
0.996858	0.98875	0	0
0.999378	0.994548	0	0
0.998444	0.98706	0	0
0.993535	0.99995	0	0
1	0.990753	0.920006	0.880383
1	0.989018	0.90045	0.880509
0.998959	0.989519	0.88652	0.81428
1	0.988708	0.852745	0.80425
1	0.995249	0.880154	0.72111
0.998924	0.986846	0.816607	0.680109
0.999015	0.995622	0.993297	0.891981
1	0.991788	0.997868	0.938486
1	0.996024	0	0
0.997536	0.998209	0	0
1	0.943167	0	0
0.922454	0.946688	0	0
0.999165	0.984497	0	0
0.999537	0.989318	0	0
0	0	0	0
1	0.984319	0.971699	0.877935
1	0.992557	0.97107	0.946564
0.999564	0.984696	0.970813	0.834613
1	0.988739	0.960555	0.894225
1	0.98598	0.941948	0.867542
1	0.983228	0.916525	0.893906
0.999584	0.992653	0.94886	0.844244
1	0.990771	0.934276	0.886517
0.999404	0.981926	0	0
0.999421	0.994347	0	0
0.999399	0.97695	0	0
0.997932	0.967175	0	0
1	0.978675	0	0
0.96902	0.881634	0	0
0.979741	0.933693	0	0
0.998174	0.98552	0	0
0.950333	0.977741	0	0
0.9996	0.984164	0	0
0.998715	0.993606	0	0
0.999087	0.982731	0	0
0.985678	0.866969	0	0
0.998957	0.993842	0	0
0.850222	0.746173	0	0
0.998334	0.991736	0	0
0.996966	0.994888	0	0
0.99542	0.977722	0	0
0.995437	0.999184	0	0
0.999335	0.980523	0	0
0.995829	0.971261	0	0
1	0.951052	0	0
0.91109	0	0	0
1	0.932111	0	0
1	0.826085	0	0
0.880319	0.864065	0.630485	0.632152
1	0.963246	0	0
0.903012	0.903324	0.733245	0.733245
0.838708	0.804201	0.521055	0.522021
0.873679	0.892978	0.85672	0.862487
0.84184	0.802157	0.455848	0.460864
1	0.984547	0	0
0.48045	0.398888	0	0
0.176648	0.0281906	0	0
1	0.952087	0	0
1	0.98543	0	0.64071
1	0.9358	0	0
1	0.958821	0	0
1	0.99796	0.867681	0
0.997715	0.924056	0	0
0.948571	0.958991	0	0
0.999393	0.977382	0.232239	0.51902
0.992313	0.970328	0.811773	0.813349
0.960578	0.945832	0.777639	0.778791
1	0.974738	0.81486	0.819229
1	0.968697	0	0
0.997624	0.978404	0.827871	0.830039
1	0.976825	0	0
1	0.987346	0	0
1	0.992781	0	0
1	0.993463	0	0
1	0.977495	0	0
1	0.87876	0	0
1	0.909925	0	0
0.476098	0.747379	0	0
0	0.937173	0	0
0.39209	0.854187	0	0
0	0.847396	0	0
0	0	0	0
0	0	0	0
0	0	0	0
0	0	0	0
0	0	0	0
0	0	0	0
0	0	0	0
0	0.876635	0	0
0	0	0	0
0	0	0	0
0	0	0	0
0	0	0	0
0	0	0	0
0	0.0573557	0	0
0	0	0	0
0.0231585	0.17187	0	0
0	0	0	0
0	0	0	0
0	0	0	0
0	0	0	0
0	0	0	0
0	0	0	0
0.205615	0	0	0
0	0	0	0
0.858779	0.811244	0	0
0	0	0	0
0	0	0	0
0	0	0	0
0	0	0	0
0.988708	0.992859	0	0
0.98406	0.995889	0	0
0.985769	0.999106	0	0
0.978677	0.98709	0	0.0344709
0.854611	0.863598	0	0
0.980714	0.99721	0	0
0.972708	0.993455	0	0
0.982647	0.991044	0	0
0.99973	0.998358	0	0
0.936379	0.992096	0	0
0.993739	0.959014	0	0.568384
0.873235	0.990592	0	0
0.832652	0.983396	0	0
0.97016	0.992062	0	0.737991
0.938645	0.99391	0	0.319963
0.8482	0.989352	0	0
0.952367	0.986232	0	0.871549
0.991904	0.999967	0	0.952074
0.986462	0.988997	0	0
0.980029	0.946483	0	0
0.887859	0.928948	0	0
0.933405	0.862849	0	0
0.937813	0.817396	0	0
0	0	0	0
0.886602	0.97841	0	0
0	0.972115	0	0.640847
0	0	0	0.947862
0	0.350111	0	0.108402
0.512003	0.995315	0	0.895767
0	0	0	0
0	0	0	0
0	0	0	0
0	0	0	0
0	0	0	0
0	0.556863	0	0
0	0	0	0
0	0	0	0
0	0	0	0
0.153578	0.253984	0	0
0	0.635212	0	0
0.905257	0.901567	0	0
0.902296	0.989412	0	0
0.958054	0.989415	0	0.504107
0.992965	0.906371	0	0
0.95811	0.997243	0	0
0.559474	0.453042	0	0
0	0	0	0
0.0232927	0.820865	0	0
0.986312	1	0	0.531916
0.982279	0.96678	0	0.11755
0.999546	0.979881	0	0.678414
0.928671	0.952447	0	0
0.960145	0.981668	0	0
0.0678535	0	0	0
0.932155	0.949288	0	0
0.473316	0.721063	0	0
0	0.089556	0	0
0.810186	0.951133	0	0
0.333095	0.445233	0	0
0.360005	0.522825	0	0
0.624863	0.640968	0	0
0.95	0.7842	0	0
0.990926	0.924091	0	0
0.899536	0.848783	0	0
0.699508	0.889509	0	0
0	0	0	0.975337
0	0	0	0
0	0	0	0
0	0	0	0
0	0.0125073	0	0.0621001
0	0	0	0
0	0	0	0
0	0	0	0
0	0.110755	0	0
0	0	0	0
0.190136	0.979085	0	0
0.646871	0.94349	0	0
0.95441	0.957323	0	0
0.970024	0.945052	0	0
0.8589	0.834084	0	0
0.851639	0.815957	0	0
0.973396	0.98226	0	0
0.983183	0.998949	0	0
0	0	0	0
0.883817	0.903515	0	0
0.750032	0.99053	0	0
0	0.360186	0	0
0.946791	0.993445	0	0
0.920798	0.972758	0	0
0	0.334854	0	0
0.98936	0.979149	0	0
0.766459	0.77792	0	0
0.82938	0	0	0
0.879989	0.813055	0	0
0.999885	0.979171	0	0
0.902922	0.998413	0	0
0.956393	0.999947	0	0
0.97295	0.987452	0	0
0.725311	0.981855	0	0
0.851626	0.991997	0	0
0	0	0	0
0.974712	0.998586	0	0
0.841158	0.984399	0	0
0.871989	0.929856	0	0
0.963819	0.989701	0	0
0.986775	0.992287	0	0
0.96838	0.9929	0	0
0.893484	0.994841	0	0
0.856594	0.987338	0	0.0994596
0.333598	0.922013	0	0
0.980368	0.987309	0	0
0.773211	0.996425	0	0
0.562795	0.999716	0	0
0.994477	0.955221	0	0
0.994559	0.989403	0	0
0.465413	0	0	0
0.706859	0.988396	0	0
0.96059	0.999138	0	0
0.930514	0.995201	0	0
0	0	0	0
0.974106	0.99884	0	0
0.945839	0.961204	0	0
0	0.781584	0	0
0	0.78693	0	0
0.957961	0.988007	0	0
0.00841734	0.653049	0	0
0.566658	0.997702	0	0
0.951231	0	0	0
0	0	0	0
0	0.686789	0	0
0	0	0	0
0.864479	0.985692	0	0
0.899575	0.993628	0	0
0	0	0	0
0	0	0	0
0.934091	0.865251	0	0
0.256568	0.505108	0	0.772433
0.886591	0.9652	0	0
0.934674	0.99106	0.15057	0
0.991701	0.999869	0.981007	0
0.985538	0.990319	0.941727	0
0.982171	0.984894	0	0
0.0438378	0	0	0
0.938312	0.997775	0	0
0.879135	0.915609	0	0
0.980721	0.998986	0.940466	0
0	0.314689	0	0
0.749001	0.909451	0	0
0.875255	0.9841	0	0
0.854254	0.849255	0	0
0.878341	0.998656	0	0.176824
0.378729	0	0	0
0	0.994377	0	0
0.653585	0	0	0
0	0	0	0
0.984558	0.997334	0.917649	0.735191
0.379644	0	0	0
0	0	0	0
0	0	0	0
0	0.971937	0	0
0.128295	0	0	0.715171
0	0	0	0
0.796092	0	0	0
0.968841	0.999281	0.98561	0.761694
0.177844	0	0	0
0.0923539	0	0	0
0	0	0	0
0.964836	0.986533	0	0
0.884025	0.970178	0	0
0.887442	0.972853	0	0
0.943533	0.991541	0	0
0.994298	0.984625	0	0
0.971427	0.993383	0	0
0.81031	0.99076	0	0
0.912834	0.995903	0	0.13962
0.747268	0.984158	0	0
0	0	0	0
0.077274	0.158822	0	0.175643
0	0.813585	0	0
0	0.0622569	0	0.247703
0.987644	0.993014	0.95755	0.755889
0	0.0268034	0	0.0514681
0	0.351095	0	0
0.15122	0.049514	0	0
0	0.965007	0	0
0.995483	0.995109	0	0
0	0.999567	0	0
0.9702	0.999187	0	0
0.207975	0.980859	0	0
0.922899	0.99575	0	0
0	0	0	0
0.977737	0.998917	0	0
0	0	0	0
0.797476	0.972601	0.988586	0.367343
0.926047	0.999333	0	0
0.0337774	0.989886	0	0
0	0.495326	0	0
0.95616	0.999884	0.915757	0.964632
0.930199	0.99478	0	0
0.968124	0.9949	0	0
0.972596	0.96696	0	0
0.969898	0.981415	0	0
0.999873	0.997126	0.85979	0
0.997487	0.989342	0	0
0.993944	0.999551	0	0
0.974219	0.999311	0.970592	0.924966
0.425142	0.809184	0	0
0	0	0	0
0	0.198196	0	0
0	0.0470315	0	0
0.754079	0.994012	0	0
0.977484	0.997309	0.956504	0.915475
0.945318	0.981393	0.932701	0.490107
0.871534	0.998282	0	0
0.978691	0.991811	0	0
0.962291	0.982446	0	0
0	0.0190464	0	0
0.825528	0.983216	0	0
0.96141	0.943554	0	0
0.216733	0.965736	0	0
0.896294	0.952601	0	0
0.127832	0	0	0
0	0	0	0
0.163235	0.944272	0	0
0	0	0	0
0	0	0	0
0	0	0	0
0.957869	0.991387	0.887169	0.563173
0	0	0	0
0.743071	0.992114	0	0
0.957002	0.997927	0	0
0	0	0	0
0	0.974724	0	0
0.800738	0.99903	0	0
0	0.995035	0	0.208069
0.499709	0.989387	0	0
0.0372501	0	0	0
0	0	0	0
0	0	0	0
0.891702	0.988803	0	0
0.290222	0.740042	0	0.166951
0	0.105005	0	0
0.842457	0.809174	0	0
0.967929	0.979009	0.870724	0.617181
0.91704	0.988338	0	0
0	0.340775	0	0
0.90146	0.795368	0	0
0.887419	0.983859	0	0
0.924838	0.999	0	0
0.905681	0.974947	0	0
0.937886	0.968029	0	0
0.696961	0.59408	0	0
0.884476	0.987733	0	0.558027
0.899921	0.991241	0	0
0.620028	0.978157	0	0
0.687315	0.984067	0.512226	0.298365
0	0.988849	0	0
0	0	0	0
0	0	0	0
0.855637	0.891316	0.99931	0
0.96125	0.977596	0	0
0	0.997135	0	0
0.775491	0.783572	0	0
0	0	0	0
0.0953843	0	0	0
0	0.826994	0	0
0	0.890572	0	0
0.994799	0.956025	0	0
0.990203	0.983032	0	0
0	0.949716	0	0
0.828095	0.851246	0.971886	0.886748
0.996678	0.968029	0.739504	0.691087
0.493102	0.940465	0	0
0.946007	0.925034	0	0.865243
0.949006	0.934976	0	0.498853
0.909047	0.948707	0	0.0561749
0.938626	0.985991	0	0.971711
0	0.0234947	0	0
0.545357	0.733646	0	0
0	0	0	0
0.0634234	0.708163	0	0
0.945967	0.963264	0	0
0.988425	0.97219	0	0
0.951802	0.990589	0	0.00923159
0.999655	0.992091	0	0.893452
0.911892	0.950305	0	0
0.896852	0.845968	0	0
0	0.515241	0	0
0	0	0	0
0	0	0	0
0	0	0	0
0.753972	0.793191	0.220498	0.691661
0.354462	0.520504	0	0
0	0	0	0
0.989994	0.942765	0	0
0.927259	0.954048	0.611948	0.770656
0.958375	0.964819	0	0
0.932754	0.95944	0	0
0.932848	0.970112	0	0
0.992954	0.957898	0.645843	0.87665
0.922157	0.959809	0	0
0.961927	0.992056	0	0
0	0	0	0
0.995199	0.977508	0	0.422208
0.975287	0.953484	0.653055	0.759357
0.913826	0.963467	0.945963	0.0605282
0.971725	0.957869	0.504051	0.533254
0	0	0	0
0.429573	0	0	0
0	0	0	0
0	0	0	0
0.970497	0.721185	0	0
0	0	0	0
0	0.98225	0.80244	0.942314
0	0	0	0
0.620027	0.74515	0	0
0.840009	0.882862	0.787982	0.868828
0.915034	0.956409	0	0
0.786601	0.8318	0	0
0.318137	0.224037	0	0
0.800726	0.871652	0	0
0.713967	0.742538	0	0
0.732924	0.571529	0	0
0.387529	0.6976	0	0
0.72769	0.0324423	0	0
0.761536	0.891712	0	0
0.820658	0.900357	0	0
0.969491	0.993539	0	0
0.0150442	0.890154	0	0
0	0	0	0
0	0	0	0
0.0450209	0	0	0
0.00273291	0	0	0
0	0	0	0
0.0341726	0.040391	0	0
0	0	0	0
0	0	0	0
0.120527	0	0	0
0	0	0	0.451383
0	0.668771	0	0
0.825393	0.873903	0.991001	0.955927
0.0794437	0	0	0
0	0	0	0
0.0438123	0.208046	0	0
0.763169	0.574739	0	0
0	0	0	0.149727
0	0.709665	0	0
0	0	0	0
0	0	0	0
0	0	0	0
0.866284	0.942332	0.980931	0.596316
0.955362	0.976957	0.832928	0
0.993478	0.955722	0	0.771659
0.976609	0.950219	0.977684	0.0113507
0.987542	0.977117	0	0.700499
0.970712	0.965839	0	0.957955
0.0328075	0.151573	0	0
0	0.85343	0	0
0.635799	0.720197	0.841899	0.373889
0.391882	0.132827	0	0
0.989333	0.963184	0	0
0.961411	0.972678	0	0
0.102825	0.671413	0	0
0.96262	0.989077	0	0
0.626442	0.953203	0	0
0.635573	0.956178	0	0
0.0164035	0	0	0
0.988902	0.793766	0	0
0.996377	0.992629	0	0.478777
0.804029	0.887673	0.934805	0.986922
0.97526	0.995496	0.997648	0.501877
0	0	0	0
0.995082	0.922708	0	0
0	0	0	0
0.0684445	0.123108	0	0
0.989737	0.991601	0	0
0.979739	0.970081	0	0
0.997741	0	0	0
0.161654	0.12775	0	0
0.89219	0.9453	0	0
0.980604	0.963738	0	0
0	0	0	0
0	0	0	0
0	0	0	0
