# Supplementary material for: GelGenie: an AI-powered framework for gel electrophoresis image analysis
Source: Nat Commun. 2025 May 5;16:4087. doi: 10.1038/s41467-025-59189-0 (PMC12053679; doi:10.1038/s41467-025-59189-0)
Supplement: Supplementary file 9 — Source Data [file 41467_2025_59189_MOESM9_ESM.zip › source_data/plots/figure_s4_NEB_GelAnalyzer_source_data.xlsx]

## Sheet: Sheet1
Gel	Segmentation	GelAnalyzer (Raw)	GelAnalyzer (Rolling Ball Background Corr.)	GelAnalyzer (Morphological Background Corr.)	GelAnalyzer (Valley to Valley Background Corr.)
13_NEB	8.89812	12.8233	21.2424	17.8608	19.0016
13_NEB	9.07692	12.7527	19.5395	20.1174	19.6166
13_NEB	10.4704	11.6623	19.6772	20.7103	21.19
13_NEB	9.5882	11.216	18.9244	20.29	19.8469
15_NEB	11.8708	17.6131	27.9834	29.0844	26.283
15_NEB	15.3049	19.1518	31.6195	32.8935	29.7231
15_NEB	12.9355	20.3574	33.7619	35.227	32.8026
15_NEB	12.1491	19.5932	30.414	31.6592	28.1079
14_NEB	10.1147	12.1053	17.9991	15.943	16.1816
16_NEB	8.83192	10.4092	17.0898	19.9613	22.6332
17_NEB	12.0206	21.383	21.847	23.2518	27.7462
18_NEB	20.554	39.8435	18.3743	21.5088	21.1404
18_NEB	20.2115	25.1872	15.6569	16.4748	17.1741
18_NEB	13.6878	24.3802	12.7204	16.4439	18.5804
18_NEB	14.8213	18.3713	12.7603	17.971	17.6319
19_NEB	21.837	26.8751	17.925	19.5793	18.5611
19_NEB	14.9049	25.651	16.2121	20.5194	21.7665
19_NEB	16.8134	28.5823	21.7222	25.3887	32.2608
19_NEB	19.6316	27.7423	32.5006	32.0911	35.613
20_NEB	36.6791	41.6609	30.949	35.8892	42.4454
20_NEB	40.2585	47.8176	33.8365	38.26	47.4142
20_NEB	19.4636	33.8585	23.9097	29.256	29.7038
20_NEB	23.3497	38.9846	29.3721	34.7555	39.7643
22_NEB	14.3317	16.3031	11.4943	14.4405	16.7249
22_NEB	14.2166	17.2275	11.3233	15.9967	17.2561
22_NEB	19.4479	17.1629	14.6897	15.1977	17.0371
22_NEB	20.5903	15.0731	11.1482	14.2408	16.8034
22_NEB	17.4154	16.4508	13.8963	15.715	15.6255
22_NEB	16.7895	18.1382	14.8052	16.0804	17.0617
22_NEB	17.4662	22.7908	15.9133	17.715	17.7309
22_NEB	22.1489	19.3777	14.4868	19.4795	18.8413
22_NEB	22.8387	21.9712	16.3286	18.6852	15.6509
22_NEB	13.1894	14.9924	12.9816	14.3001	16.1731
22_NEB	13.3535	15.6142	10.1607	14.7887	16.153
22_NEB	11.8788	12.3263	11.5638	15.0635	14.4921
23_NEB	18.2394	20.4736	15.0473	17.5433	23.1993
23_NEB	17.0771	17.3253	12.4713	14.1085	19.3043
23_NEB	12.7928	15.7173	10.6126	16.1955	17.012
23_NEB	14.667	16.126	14.6653	16.9819	18.6832
23_NEB	11.5926	16.6386	13.8316	16.0454	17.3622
23_NEB	11.9802	15.3869	13.6219	16.4258	18.1757
23_NEB	11.6215	16.3222	14.6675	16.3483	15.8972
23_NEB	11.9773	14.8908	11.9674	15.4923	17.5204
23_NEB	13.4413	14.9968	13.908	16.6804	16.4921
23_NEB	16.9929	18.2762	13.969	18.0334	23.6901
23_NEB	18.9159	17.105	13.9501	15.9028	18.9244
23_NEB	15.742	16.8009	14.5556	15.3987	19.7134
24_NEB	21.4698	34.2194	22.4224	24.4149	35.9076
24_NEB	19.626	23.7093	22.2903	23.6557	30.9108
24_NEB	20.8465	25.5499	20.0548	21.6373	33.1733
24_NEB	16.0796	22.6239	18.9774	20.8054	31.4914
24_NEB	14.2431	23.9917	20.4866	23.3595	36.4737
24_NEB	14.6108	24.7885	19.5961	22.4422	35.4214
24_NEB	17.1022	26.4057	20.593	24.6421	36.1602
24_NEB	15.2992	29.7437	18.7089	20.08	30.5897
24_NEB	16.2405	27.5249	20.6892	24.2032	32.4106
24_NEB	16.4441	24.1292	21.364	22.8033	33.231
24_NEB	19.4421	28.953	20.2895	20.5594	38.5364
24_NEB	20.5523	28.8377	20.3319	22.4781	30.1378
21_NEB	28.3462	42.0946	28.509	19.5879	54.1915
21_NEB	27.1561	45.2243	28.5014	30.1391	51.9679
21_NEB	22.9103	50.6983	36.3191	30.5964	54.5434
21_NEB	29.1587	42.1824	27.3038	25.249	52.7078
21_NEB	28.9866	50.4979	29.1402	26.8652	55.8802
21_NEB	25.7476	49.9734	32.3399	26.4958	53.2264
21_NEB	21.0836	48.8771	27.7441	27.1756	53.13
21_NEB	23.1591	45.0067	25.4543	25.1267	53.1935
21_NEB	24.9371	44.6943	23.9672	24.0719	57.1019
21_NEB	26.0097	42.4415	23.57	25.277	50.6715
21_NEB	27.9517	44.0343	26.1401	24.3754	50.2579
21_NEB	30.0635	48.4838	25.2862	24.9099	51.2142
29_NEB	21.5252	38.7569	27.1362	28.3149	39.2344
29_NEB	20.1061	30.3026	14.538	17.1565	32.1594
29_NEB	23.9151	38.1572	20.9455	20.1571	33.148
29_NEB	23.938	36.6398	21.0702	21.3964	36.7232
29_NEB	26.9162	41.4022	28.6718	29.2133	42.0993
29_NEB	28.5	36.2637	27.7514	28.6452	31.5752
29_NEB	26.9438	40.9701	28.7995	30.2674	31.5301
29_NEB	27.2994	36.6744	28.8878	27.417	34.1855
29_NEB	46.8461	52.2399	24.1741	29.2289	29.9985
31_NEB	13.2356	28.9195	13.8784	18.5715	19.7391
31_NEB	10.8725	22.8486	13.7297	19.1453	15.9648
31_NEB	17.5136	23.6715	13.831	19.2356	17.8684
31_NEB	28.0528	25.864	13.8983	18.918	18.3161
31_NEB	22.376	34.9875	14.0324	17.3392	20.4144
31_NEB	20.3629	26.3903	15.2623	18.6529	17.2547
31_NEB	16.0523	21.6675	15.2318	14.7169	21.2338
31_NEB	16.7268	26.3864	18.454	16.4797	25.0653
31_NEB	13.1269	29.9873	16.8118	16.4668	25.9096
31_NEB	12.7409	21.3681	17.9101	16.5139	28.7469
31_NEB	12.0936	20.3898	17.5731	16.5978	24.8817
31_NEB	14.418	24.9543	17.5228	16.7153	29.8622
33_NEB	17.8468	32.7415	12.3205	17.3081	24.2091
33_NEB	16.1027	24.2612	15.6331	13.5471	56.2934
33_NEB	16.1348	29.6142	13.17	10.3499	46.4554
33_NEB	18.0618	34.8739	16.4062	12.5018	48.9169
33_NEB	18.7629	32.7855	15.1023	13.1079	53.4103
33_NEB	17.5782	33.028	14.3229	15.0983	50.6656
33_NEB	19.7064	33.3837	13.2097	10.7836	48.3465
33_NEB	15.088	33.0784	8.64187	9.96744	31.8219
33_NEB	15.3029	35.1845	8.71926	11.5805	27.8662
33_NEB	32.339	38.556	38.3293	43.5098	36.4175
