# Supplementary material for: GelGenie: an AI-powered framework for gel electrophoresis image analysis
Source: Nat Commun. 2025 May 5;16:4087. doi: 10.1038/s41467-025-59189-0 (PMC12053679; doi:10.1038/s41467-025-59189-0)
Supplement: Supplementary file 9 — Source Data [file 41467_2025_59189_MOESM9_ESM.zip › source_data/plots/figure_4b_scatter_plot_source_data.xlsx]

## Sheet: Sheet1
Time Point	Published Analysis	Segmentation
0	12330.3	1885361
2	10372.1	1556269
4	3997.25	501177
8	2344.28	281472
16	815.092	89854
32	475.607	74835
64	476.192	55031
