# Supplementary material for: GelGenie: an AI-powered framework for gel electrophoresis image analysis
Source: Nat Commun. 2025 May 5;16:4087. doi: 10.1038/s41467-025-59189-0 (PMC12053679; doi:10.1038/s41467-025-59189-0)
Supplement: Supplementary file 9 — Source Data [file 41467_2025_59189_MOESM9_ESM.zip › source_data/plots/figure_s6_source_data.xlsx]

## Sheet: Sheet1
Average Intensity of Band Pixels in an Image	Average Intensity of Non-Band Pixels in an Image	Difference Between Average Band Intensity and Average Non-Band Intensity in an Image	Dataset
0.132995	0.0213406	0.111655	Main Dataset
0.159729	0.022964	0.136765	Main Dataset
0.259319	0.031889	0.22743	Main Dataset
0.325687	0.0509016	0.274785	Main Dataset
0.421833	0.0527814	0.369052	Main Dataset
0.61638	0.120803	0.495577	Main Dataset
0.391252	0.115118	0.276134	Main Dataset
0.583882	0.210753	0.373129	Main Dataset
0.172071	0.0378974	0.134173	Main Dataset
0.220341	0.0930046	0.127336	Main Dataset
0.556082	0.222711	0.333372	Main Dataset
0.523321	0.137448	0.385873	Main Dataset
0.446244	0.183077	0.263166	Main Dataset
0.741082	0.266357	0.474725	Main Dataset
0.760516	0.390877	0.36964	Main Dataset
0.225588	0.0833148	0.142273	Main Dataset
0.728456	0.301941	0.426516	Main Dataset
0.230555	0.0939937	0.136562	Main Dataset
0.495508	0.200581	0.294927	Main Dataset
0.694921	0.314262	0.380659	Main Dataset
0.259497	0.0981452	0.161351	Main Dataset
0.570099	0.226776	0.343323	Main Dataset
0.318627	0.0769311	0.241696	Main Dataset
0.547239	0.138344	0.408895	Main Dataset
0.234865	0.0503619	0.184503	Main Dataset
0.278983	0.0620244	0.216959	Main Dataset
0.462439	0.10006	0.362378	Main Dataset
0.190862	0.0711203	0.119741	Main Dataset
0.393703	0.139389	0.254315	Main Dataset
0.561008	0.200824	0.360184	Main Dataset
0.748474	0.315949	0.432525	Main Dataset
0.130865	0.0451391	0.0857264	Main Dataset
0.400193	0.120096	0.280098	Main Dataset
0.509192	0.15533	0.353861	Main Dataset
0.173766	0.0703039	0.103462	Main Dataset
0.576301	0.185217	0.391084	Main Dataset
0.354259	0.134153	0.220106	Main Dataset
0.747149	0.287509	0.45964	Main Dataset
0.207778	0.0732222	0.134556	Main Dataset
0.478771	0.158875	0.319896	Main Dataset
0.687107	0.25308	0.434027	Main Dataset
0.764465	0.340141	0.424324	Main Dataset
0.249803	0.0657225	0.184081	Main Dataset
0.477261	0.126031	0.35123	Main Dataset
0.692839	0.233677	0.459162	Main Dataset
0.250477	0.0644792	0.185997	Main Dataset
0.586013	0.148563	0.43745	Main Dataset
0.761276	0.24761	0.513666	Main Dataset
0.368521	0.0235606	0.344961	Main Dataset
0.836359	0.133006	0.703353	Main Dataset
0.312851	0.100757	0.212094	Main Dataset
0.523349	0.175677	0.347673	Main Dataset
0.6505	0.0446262	0.605874	Main Dataset
0.514716	0.17694	0.337776	Main Dataset
0.713615	0.339275	0.37434	Main Dataset
0.224612	0.0297413	0.194871	Main Dataset
0.452174	0.11411	0.338064	Main Dataset
0.448403	0.0591286	0.389274	Main Dataset
0.655545	0.179624	0.475922	Main Dataset
0.590597	0.0908787	0.499718	Main Dataset
0.195616	0.0587797	0.136837	Main Dataset
0.457368	0.130128	0.32724	Main Dataset
0.669043	0.215399	0.453645	Main Dataset
0.74621	0.305779	0.440431	Main Dataset
0.205765	0.038559	0.167206	Main Dataset
0.631008	0.103466	0.527542	Main Dataset
0.755264	0.160322	0.594942	Main Dataset
0.270552	0.0656837	0.204868	Main Dataset
0.246687	0.0675577	0.179129	Main Dataset
0.321838	0.0749683	0.246869	Main Dataset
0.551565	0.138738	0.412827	Main Dataset
0.654195	0.200052	0.454143	Main Dataset
0.647385	0.174026	0.47336	Main Dataset
0.276131	0.0516355	0.224496	Main Dataset
0.317377	0.0646335	0.252743	Main Dataset
0.627697	0.160138	0.467559	Main Dataset
0.730618	0.273424	0.457194	Main Dataset
0.168871	0.0359644	0.132907	Main Dataset
0.232905	0.0482542	0.184651	Main Dataset
0.323259	0.0693948	0.253864	Main Dataset
0.468478	0.11583	0.352648	Main Dataset
0.585438	0.171168	0.414271	Main Dataset
0.220453	0.029613	0.19084	Main Dataset
0.304987	0.0445018	0.260485	Main Dataset
0.323573	0.0666503	0.256922	Main Dataset
0.412371	0.0960827	0.316288	Main Dataset
0.486392	0.131727	0.354665	Main Dataset
0.234368	0.0503119	0.184056	Main Dataset
0.353517	0.086083	0.267434	Main Dataset
0.644298	0.207365	0.436933	Main Dataset
0.171183	0.0292608	0.141922	Main Dataset
0.216039	0.0393412	0.176697	Main Dataset
0.474722	0.0969202	0.377802	Main Dataset
0.418995	0.115456	0.303539	Main Dataset
0.69807	0.226851	0.471219	Main Dataset
0.785897	0.498705	0.287192	Main Dataset
0.75312	0.371174	0.381947	Main Dataset
0.342907	0.0981691	0.244738	Main Dataset
0.494188	0.1508	0.343389	Main Dataset
0.794226	0.480763	0.313464	Main Dataset
0.208117	0.0615192	0.146598	Main Dataset
0.418947	0.12267	0.296278	Main Dataset
0.220151	0.0543891	0.165762	Main Dataset
0.587377	0.188357	0.39902	Main Dataset
0.691744	0.322685	0.369059	Main Dataset
0.692897	0.302583	0.390314	Main Dataset
0.727084	0.369805	0.357279	Main Dataset
0.537329	0.167521	0.369808	Main Dataset
0.747089	0.287504	0.459585	Main Dataset
0.770709	0.284508	0.486201	Main Dataset
0.720368	0.391657	0.328711	Main Dataset
0.372824	0.0802558	0.292568	Main Dataset
0.773811	0.296761	0.47705	Main Dataset
0.783597	0.444701	0.338896	Main Dataset
0.37063	0.0810356	0.289594	Main Dataset
0.597406	0.143035	0.454371	Main Dataset
0.716208	0.316762	0.399446	Main Dataset
0.248161	0.17899	0.0691704	Main Dataset
0.578048	0.24634	0.331708	Main Dataset
0.64293	0.415737	0.227193	Main Dataset
0.994494	0.740097	0.254398	Main Dataset
0.391569	0.0985497	0.29302	Main Dataset
0.500326	0.182279	0.318048	Main Dataset
0.0453879	0.031313	0.014075	Main Dataset
0.0581686	0.0310591	0.0271095	Main Dataset
0.0472722	0.0255385	0.0217337	Main Dataset
0.386469	0.0993865	0.287082	Main Dataset
0.334915	0.0773745	0.257541	Main Dataset
0.781031	0.620606	0.160425	Main Dataset
0.0503809	0.0412982	0.00908273	Main Dataset
0.994278	0.819303	0.174975	Main Dataset
0.429199	0.14358	0.285619	Main Dataset
0.0173409	0.00624546	0.0110954	Main Dataset
0.984447	0.446608	0.537839	Main Dataset
0.0616353	0.0317846	0.0298507	Main Dataset
0.313855	0.0709083	0.242946	Main Dataset
0.572495	0.14145	0.431044	Main Dataset
0.63863	0.18058	0.45805	Main Dataset
0.737307	0.398061	0.339246	Main Dataset
0.0215802	0.00750027	0.0140799	Main Dataset
0.0137754	0.00490589	0.00886953	Main Dataset
0.042493	0.0176963	0.0247966	Main Dataset
0.55882	0.133513	0.425307	Main Dataset
0.618618	0.154398	0.46422	Main Dataset
0.493041	0.144869	0.348172	Main Dataset
0.604878	0.179891	0.424987	Main Dataset
0.250334	0.0789819	0.171353	Main Dataset
0.45648	0.15264	0.30384	Main Dataset
0.692051	0.277996	0.414055	Main Dataset
0.753225	0.369286	0.383938	Main Dataset
0.761882	0.409114	0.352768	Main Dataset
0.26732	0.0878224	0.179498	Main Dataset
0.74084	0.301698	0.439143	Main Dataset
0.320146	0.0748265	0.245319	Main Dataset
0.496266	0.123764	0.372502	Main Dataset
0.757242	0.338972	0.418271	Main Dataset
0.703321	0.215384	0.487937	Main Dataset
0.228654	0.0645282	0.164125	Main Dataset
0.474653	0.127203	0.34745	Main Dataset
0.501621	0.153707	0.347914	Main Dataset
0.179922	0.0599362	0.119986	Main Dataset
0.409005	0.126776	0.282229	Main Dataset
0.603128	0.215296	0.387833	Main Dataset
0.734863	0.433315	0.301548	Main Dataset
0.340998	0.0898892	0.251109	Main Dataset
0.61421	0.174164	0.440046	Main Dataset
0.669962	0.255557	0.414405	Main Dataset
0.298918	0.0752966	0.223621	Main Dataset
0.51387	0.138873	0.374997	Main Dataset
0.682501	0.218079	0.464422	Main Dataset
0.334071	0.0855708	0.2485	Main Dataset
0.713493	0.295406	0.418087	Main Dataset
0.738628	0.397277	0.341351	Main Dataset
0.302863	0.0876552	0.215207	Main Dataset
0.265852	0.0612935	0.204558	Main Dataset
0.309684	0.0703909	0.239293	Main Dataset
0.557012	0.123033	0.433979	Main Dataset
0.513974	0.155298	0.358676	Main Dataset
0.729163	0.261401	0.467762	Main Dataset
0.447714	0.0564246	0.391289	Main Dataset
0.597847	0.126141	0.471706	Main Dataset
0.703527	0.237	0.466527	Main Dataset
0.373831	0.0544612	0.31937	Main Dataset
0.586126	0.131655	0.45447	Main Dataset
0.704434	0.220976	0.483458	Main Dataset
0.743281	0.295765	0.447516	Main Dataset
0.384437	0.0833691	0.301068	Main Dataset
0.623575	0.153638	0.469937	Main Dataset
0.272979	0.0855862	0.187393	Main Dataset
0.568876	0.184912	0.383964	Main Dataset
0.384138	0.0757532	0.308384	Main Dataset
0.733982	0.229134	0.504848	Main Dataset
0.281634	0.0708299	0.210804	Main Dataset
0.682015	0.212102	0.469912	Main Dataset
0.281211	0.0646888	0.216522	Main Dataset
0.491252	0.0812312	0.410021	Main Dataset
0.63887	0.127893	0.510977	Main Dataset
0.31606	0.101961	0.214099	Main Dataset
0.483034	0.161958	0.321077	Main Dataset
0.528274	0.146479	0.381795	Main Dataset
0.604814	0.213983	0.390831	Main Dataset
0.771007	0.323889	0.447118	Main Dataset
0.43123	0.0743015	0.356929	Main Dataset
0.626961	0.133267	0.493694	Main Dataset
0.37917	0.0754175	0.303752	Main Dataset
0.659778	0.183543	0.476235	Main Dataset
0.755585	0.322115	0.43347	Main Dataset
0.344312	0.095395	0.248917	Main Dataset
0.50484	0.137432	0.367408	Main Dataset
0.367361	0.0919683	0.275393	Main Dataset
0.598081	0.181653	0.416428	Main Dataset
0.693961	0.248231	0.445729	Main Dataset
0.4844	0.125949	0.358451	Main Dataset
0.685953	0.223206	0.462748	Main Dataset
0.691617	0.456803	0.234813	Main Dataset
0.308641	0.0822687	0.226373	Main Dataset
0.577232	0.156891	0.420342	Main Dataset
0.271429	0.106054	0.165375	Main Dataset
0.436202	0.193547	0.242654	Main Dataset
0.616575	0.322095	0.294481	Main Dataset
0.502403	0.13159	0.370814	Main Dataset
0.985216	0.574777	0.410439	Main Dataset
0.496406	0.0661962	0.43021	Main Dataset
0.774755	0.328296	0.446459	Main Dataset
0.447994	0.0863431	0.361651	Main Dataset
0.686078	0.184561	0.501517	Main Dataset
0.733462	0.293529	0.439932	Main Dataset
0.392117	0.076664	0.315453	Main Dataset
0.445105	0.09959	0.345515	Main Dataset
0.574987	0.152897	0.422091	Main Dataset
0.615676	0.209438	0.406238	Main Dataset
0.793797	0.41586	0.377937	Main Dataset
0.339157	0.0788905	0.260266	Main Dataset
0.429398	0.118134	0.311264	Main Dataset
0.600106	0.182054	0.418052	Main Dataset
0.712799	0.32815	0.384649	Main Dataset
0.733494	0.207917	0.525578	Main Dataset
0.797818	0.358898	0.43892	Main Dataset
0.501992	0.118918	0.383073	Main Dataset
0.701026	0.194374	0.506651	Main Dataset
0.782999	0.305089	0.47791	Main Dataset
0.168208	0.0645272	0.103681	Main Dataset
0.725516	0.378846	0.346671	Main Dataset
0.713783	0.317009	0.396774	Main Dataset
0.49877	0.171937	0.326833	Main Dataset
0.52514	0.16276	0.36238	Main Dataset
0.548043	0.171542	0.376501	Main Dataset
0.748604	0.0749685	0.673635	Main Dataset
0.216807	0.0581327	0.158675	Main Dataset
0.584174	0.142575	0.441599	Main Dataset
0.755249	0.323054	0.432196	Main Dataset
0.230342	0.0702891	0.160052	Main Dataset
0.0287593	0.00903169	0.0197276	Main Dataset
0.677303	0.228753	0.44855	Main Dataset
0.695528	0.276276	0.419253	Main Dataset
0.418681	0.130244	0.288438	Main Dataset
0.247059	0.0777595	0.1693	Main Dataset
0.483588	0.179417	0.304172	Main Dataset
0.635569	0.333403	0.302166	Main Dataset
0.449171	0.139912	0.309259	Main Dataset
0.681762	0.348233	0.333529	Main Dataset
0.565977	0.116038	0.449939	Main Dataset
0.742879	0.364914	0.377965	Main Dataset
0.560135	0.126236	0.433898	Main Dataset
0.796057	0.388866	0.407192	Main Dataset
0.334841	0.0606019	0.274239	Main Dataset
0.176946	0.0447142	0.132232	Main Dataset
0.711587	0.162274	0.549312	Main Dataset
0.75517	0.308631	0.446539	Main Dataset
0.730282	0.313228	0.417054	Main Dataset
0.37963	0.082096	0.297534	Main Dataset
0.422123	0.141354	0.280769	Main Dataset
0.198256	0.0512847	0.146972	Main Dataset
0.257962	0.0778802	0.180082	Main Dataset
0.705361	0.268607	0.436754	Main Dataset
0.252338	0.0570574	0.195281	Main Dataset
0.733811	0.341144	0.392668	Main Dataset
0.226058	0.035164	0.190894	Main Dataset
0.176471	0.0536494	0.122822	Main Dataset
0.379009	0.113859	0.26515	Main Dataset
0.73653	0.365893	0.370637	Main Dataset
0.640177	0.158228	0.481949	Main Dataset
0.522609	0.113807	0.408802	Main Dataset
0.680071	0.178032	0.502039	Main Dataset
0.757989	0.468495	0.289494	Main Dataset
0.683827	0.253835	0.429992	Main Dataset
0.366787	0.119865	0.246922	Main Dataset
0.323706	0.0745474	0.249159	Main Dataset
0.779291	0.322796	0.456496	Main Dataset
0.26733	0.0790926	0.188237	Main Dataset
0.748256	0.285053	0.463203	Main Dataset
0.543822	0.171503	0.37232	Main Dataset
0.302257	0.0795442	0.222712	Main Dataset
0.60463	0.134484	0.470145	Main Dataset
0.144259	0.0314398	0.112819	Main Dataset
0.475559	0.122528	0.353032	Main Dataset
0.219635	0.0625652	0.15707	Main Dataset
0.282013	0.049432	0.232581	Main Dataset
0.451655	0.0954114	0.356244	Main Dataset
0.646958	0.256644	0.390314	Main Dataset
0.573775	0.145453	0.428322	Main Dataset
0.388807	0.101532	0.287275	Main Dataset
0.655707	0.181662	0.474045	Main Dataset
0.298632	0.0690594	0.229572	Main Dataset
0.516207	0.114723	0.401485	Main Dataset
0.266977	0.053067	0.21391	Main Dataset
0.562141	0.112702	0.449439	Main Dataset
0.787338	0.305247	0.48209	Main Dataset
0.386097	0.0981626	0.287934	Main Dataset
0.34234	0.120082	0.222258	Main Dataset
0.255095	0.0903426	0.164752	Main Dataset
0.562657	0.20023	0.362426	Main Dataset
0.136698	0.0462918	0.0904058	Main Dataset
0.136697	0.0463097	0.0903877	Main Dataset
0.251088	0.0566137	0.194474	Main Dataset
0.251073	0.0566314	0.194441	Main Dataset
0.530393	0.0280605	0.502333	Main Dataset
0.53656	0.0280488	0.508511	Main Dataset
0.310772	0.0459007	0.264871	Main Dataset
0.787546	0.23908	0.548467	Main Dataset
0.266444	0.0433068	0.223137	Main Dataset
0.504118	0.0957082	0.40841	Main Dataset
0.697065	0.195035	0.50203	Main Dataset
0.758514	0.308079	0.450435	Main Dataset
0.315498	0.0405309	0.274967	Main Dataset
0.296994	0.0451115	0.251883	Main Dataset
0.256004	0.0386297	0.217374	Main Dataset
0.247576	0.0386453	0.20893	Main Dataset
0.533355	0.106288	0.427067	Main Dataset
0.532743	0.106292	0.426451	Main Dataset
0.266099	0.0398237	0.226275	Main Dataset
0.543955	0.0767022	0.467253	Main Dataset
0.330983	0.0644183	0.266565	Main Dataset
0.460598	0.09886	0.361738	Main Dataset
0.263748	0.0575381	0.20621	Main Dataset
0.585726	0.115338	0.470387	Main Dataset
0.741246	0.249062	0.492184	Main Dataset
0.531823	0.0957173	0.436106	Main Dataset
0.722479	0.181192	0.541287	Main Dataset
0.505	0.0531526	0.451848	Main Dataset
0.708115	0.120525	0.58759	Main Dataset
0.212715	0.0524957	0.160219	Main Dataset
0.481959	0.116378	0.365582	Main Dataset
0.667065	0.194785	0.472279	Main Dataset
0.526951	0.0562888	0.470662	Main Dataset
0.484692	0.0557814	0.428911	Main Dataset
0.35946	0.0228449	0.336615	Main Dataset
0.353113	0.0229304	0.330183	Main Dataset
0.488352	0.0387823	0.44957	Main Dataset
0.488351	0.0388079	0.449543	Main Dataset
0.261782	0.0485062	0.213276	Main Dataset
0.257863	0.0485208	0.209342	Main Dataset
0.317129	0.0308579	0.286271	Main Dataset
0.320385	0.030971	0.289414	Main Dataset
0.330103	0.036488	0.293615	Main Dataset
0.320867	0.0363471	0.28452	Main Dataset
0.18888	0.0997832	0.089097	Main Dataset
0.738681	0.296823	0.441858	Main Dataset
0.738661	0.296833	0.441828	Main Dataset
0.369609	0.0547457	0.314863	Main Dataset
0.549499	0.0313715	0.518127	Main Dataset
0.463639	0.031515	0.432124	Main Dataset
0.274167	0.049835	0.224332	Main Dataset
0.4882	0.12138	0.36682	Main Dataset
0.669302	0.197835	0.471467	Main Dataset
0.166949	0.0419191	0.125029	Main Dataset
0.293178	0.0397085	0.25347	Main Dataset
0.20824	0.0483237	0.159916	Main Dataset
0.315183	0.0453664	0.269817	Main Dataset
0.1982	0.052971	0.145229	Main Dataset
0.691491	0.110772	0.580719	Main Dataset
0.747346	0.131498	0.615848	Main Dataset
0.598593	0.0897484	0.508845	Main Dataset
0.713595	0.136269	0.577326	Main Dataset
0.5721	0.152042	0.420058	Main Dataset
0.769159	0.197336	0.571823	Main Dataset
0.657679	0.130179	0.5275	Main Dataset
0.200948	0.0560199	0.144928	Main Dataset
0.75726	0.218354	0.538906	Main Dataset
0.534915	0.148878	0.386037	Main Dataset
0.590467	0.0762017	0.514265	Main Dataset
0.25299	0.0479181	0.205072	Main Dataset
0.209046	0.0410001	0.168046	Main Dataset
0.318602	0.0525397	0.266062	Main Dataset
0.103903	0.0936794	0.010224	Main Dataset
0.53315	0.00313414	0.530016	Main Dataset
0.568788	0.0456888	0.5231	Main Dataset
0.510254	0.0616448	0.448609	Main Dataset
0.497453	0.0618025	0.43565	Main Dataset
0.908756	0.131151	0.777605	Main Dataset
0.925992	0.131315	0.794677	Main Dataset
0.533514	0.103383	0.430131	Main Dataset
0.418666	0.0583445	0.360322	Main Dataset
0.350182	0.0581606	0.292021	Main Dataset
0.506735	0.0719225	0.434813	Main Dataset
0.668797	0.129624	0.539173	Main Dataset
0.693925	0.129641	0.564284	Main Dataset
0.690979	0.142936	0.548043	Main Dataset
0.583191	0.136644	0.446547	Main Dataset
0.281478	0.0357507	0.245727	Main Dataset
0.345624	0.0397632	0.305861	Main Dataset
0.294441	0.0312272	0.263214	Main Dataset
0.432334	0.0753586	0.356976	Main Dataset
0.436405	0.0753468	0.361058	Main Dataset
0.271997	0.0582342	0.213763	Main Dataset
0.335756	0.0829453	0.25281	Main Dataset
0.735783	0.0996016	0.636182	Main Dataset
0.473533	0.0714829	0.40205	Main Dataset
0.57211	0.0483658	0.523744	Main Dataset
0.220767	0.0189932	0.201774	Main Dataset
0.901454	0.0945697	0.806884	Main Dataset
0.531762	0.0935735	0.438189	Main Dataset
0.520871	0.0716657	0.449205	Main Dataset
0.454102	0.0730916	0.38101	Main Dataset
0.712716	0.170661	0.542056	Main Dataset
0.50648	0.0780105	0.428469	Main Dataset
0.286352	0.0815414	0.20481	Main Dataset
0.51296	0.071955	0.441005	Main Dataset
0.597648	0.0486247	0.549023	Main Dataset
0.50054	0.0616255	0.438915	Main Dataset
0.297087	0.0815735	0.215513	Main Dataset
0.9176	0.131277	0.786322	Main Dataset
0.340247	0.0586161	0.281631	Main Dataset
0.149556	0.0402277	0.109328	Main Dataset
0.327729	0.079755	0.247975	Main Dataset
0.355474	0.105499	0.249975	Main Dataset
0.563209	0.148818	0.414391	Main Dataset
0.200148	0.0424075	0.15774	Main Dataset
0.488471	0.109277	0.379194	Main Dataset
0.381932	0.0769085	0.305023	Main Dataset
0.134826	0.0567236	0.0781025	Main Dataset
0.303267	0.120349	0.182918	Main Dataset
0.51216	0.214757	0.297402	Main Dataset
0.64331	0.332985	0.310325	Main Dataset
0.290564	0.0482129	0.242351	Main Dataset
0.172524	0.0404255	0.132099	Main Dataset
0.399028	0.0818967	0.317131	Main Dataset
0.579354	0.132778	0.446576	Main Dataset
0.23541	0.0677326	0.167677	Main Dataset
0.557606	0.163158	0.394448	Main Dataset
0.714612	0.268223	0.446389	Main Dataset
0.766028	0.24277	0.523258	Main Dataset
0.164296	0.0399066	0.12439	Main Dataset
0.461095	0.0910499	0.370045	Main Dataset
0.666026	0.150183	0.515844	Main Dataset
0.260722	0.159628	0.101094	Main Dataset
0.336226	0.221772	0.114454	Main Dataset
0.573626	0.423088	0.150537	Main Dataset
0.57344	0.0761901	0.49725	Main Dataset
0.533878	0.168315	0.365563	Main Dataset
0.39767	0.0825328	0.315137	Main Dataset
0.57797	0.0915608	0.486409	Main Dataset
0.47621	0.139653	0.336557	Main Dataset
0.604021	0.184649	0.419372	Main Dataset
0.13972	0.0432985	0.0964213	Main Dataset
0.711099	0.184601	0.526498	Main Dataset
0.201751	0.109328	0.0924233	Main Dataset
0.492778	0.146816	0.345962	Main Dataset
0.82348	0.233944	0.589536	Main Dataset
0.796935	0.203458	0.593477	Main Dataset
0.485174	0.204059	0.281116	Main Dataset
0.550375	0.108163	0.442212	Main Dataset
0.50455	0.0907398	0.41381	Main Dataset
0.664325	0.11877	0.545555	Main Dataset
0.603286	0.108616	0.49467	Main Dataset
0.53273	0.272246	0.260484	Main Dataset
0.478589	0.222692	0.255897	Main Dataset
0.53734	0.244546	0.292794	Main Dataset
0.699958	0.366848	0.33311	Main Dataset
0.716173	0.377782	0.338391	Main Dataset
0.693581	0.407213	0.286368	Main Dataset
0.741352	0.486609	0.254743	Main Dataset
0.507925	0.16319	0.344735	Main Dataset
0.453409	0.116912	0.336496	Main Dataset
0.494109	0.223582	0.270527	Main Dataset
0.369243	0.154816	0.214427	Main Dataset
0.494075	0.204916	0.289159	Main Dataset
0.357725	0.299162	0.058563	Main Dataset
0.504841	0.359689	0.145152	Main Dataset
0.384679	0.147038	0.23764	Main Dataset
0.433647	0.197015	0.236631	Main Dataset
0.475121	0.20934	0.265781	Main Dataset
0.371077	0.296124	0.0749529	Main Dataset
0.343396	0.273756	0.0696395	Main Dataset
0.43802	0.232963	0.205057	Main Dataset
0.319732	0.228117	0.0916145	Main Dataset
0.553419	0.226883	0.326537	Main Dataset
0.305484	0.190295	0.115189	Main Dataset
0.539704	0.368477	0.171227	Main Dataset
0.520308	0.210834	0.309473	Main Dataset
0.516604	0.236504	0.2801	Main Dataset
0.440945	0.224391	0.216554	Main Dataset
0.414971	0.215969	0.199002	Main Dataset
0.289561	0.19367	0.0958907	Main Dataset
0.549614	0.320222	0.229391	Main Dataset
0.317918	0.253424	0.0644937	Main Dataset
0.338077	0.179709	0.158368	Main Dataset
0.240306	0.180075	0.0602314	Main Dataset
0.389477	0.211347	0.17813	Main Dataset
0.467635	0.202669	0.264966	Main Dataset
0.5833	0.277689	0.305611	Main Dataset
0.408313	0.204786	0.203528	Main Dataset
0.315026	0.128041	0.186985	Main Dataset
0.660524	0.378204	0.28232	Main Dataset
0.590929	0.324357	0.266571	Main Dataset
0.435192	0.13285	0.302342	Main Dataset
0.527963	0.335053	0.192911	Main Dataset
0.286126	0.22703	0.0590965	Main Dataset
0.332481	0.136115	0.196366	Main Dataset
0.514378	0.288812	0.225566	Main Dataset
0.5167	0.297212	0.219488	Main Dataset
0.476733	0.210564	0.266169	Main Dataset
0.549118	0.185207	0.363911	Main Dataset
0.552804	0.315112	0.237692	Main Dataset
0.369056	0.248466	0.12059	Main Dataset
0.43263	0.233244	0.199386	Main Dataset
0.360491	0.244846	0.115645	Main Dataset
0.68287	0.296578	0.386292	Main Dataset
0.667678	0.50759	0.160088	Main Dataset
0.476331	0.210215	0.266116	Main Dataset
0.366379	0.151932	0.214448	Main Dataset
0.406036	0.271216	0.134821	Main Dataset
0.27792	0.158054	0.119866	Main Dataset
0.491007	0.207694	0.283312	Main Dataset
0.583614	0.0786661	0.504948	Finetuning Dataset
0.518151	0.0897527	0.428398	Finetuning Dataset
0.706037	0.101427	0.604609	Finetuning Dataset
0.376384	0.111148	0.265236	Finetuning Dataset
0.747494	0.14753	0.599963	Finetuning Dataset
0.158591	0.0556305	0.10296	Finetuning Dataset
0.404933	0.278019	0.126914	Finetuning Dataset
0.293772	0.219092	0.0746794	Finetuning Dataset
0.258456	0.088393	0.170063	Finetuning Dataset
0.280196	0.085954	0.194242	Finetuning Dataset
0.716855	0.0218365	0.695019	Finetuning Dataset
0.467067	0.0135702	0.453496	Finetuning Dataset
0.269699	0.0684094	0.20129	Finetuning Dataset
0.205443	0.00669706	0.198746	Finetuning Dataset
0.31063	0.0138084	0.296822	Finetuning Dataset
0.32494	0.00928779	0.315652	Finetuning Dataset
0.706673	0.0199779	0.686695	Finetuning Dataset
0.149956	0.167392	-0.0174362	Finetuning Dataset
0.333869	0.00795781	0.325912	Finetuning Dataset
0.488735	0.0220366	0.466699	Finetuning Dataset
0.35285	0.066559	0.286291	Finetuning Dataset
0.636859	0.116114	0.520745	Finetuning Dataset
0.226203	0.0103313	0.215872	Finetuning Dataset
0.638555	0.127616	0.510939	Finetuning Dataset
0.253141	0.0124072	0.240734	Finetuning Dataset
0.138123	0.00715736	0.130965	Finetuning Dataset
0.309615	0.00674571	0.302869	Mixed External Dataset
0.286286	0.0124574	0.273829	Mixed External Dataset
0.223567	0.00933174	0.214235	Mixed External Dataset
0.343155	0.0638687	0.279287	Mixed External Dataset
0.258501	0.0631059	0.195395	Mixed External Dataset
0.231678	0.039034	0.192644	Mixed External Dataset
0.177331	0.0317934	0.145538	Mixed External Dataset
0.180805	0.00894827	0.171856	Mixed External Dataset
0.202553	0.0254741	0.177079	Mixed External Dataset
0.239291	0.0329198	0.206371	Mixed External Dataset
0.418432	0.12084	0.297591	Mixed External Dataset
0.346881	0.259403	0.0874779	Mixed External Dataset
0.34345	0.154622	0.188828	Mixed External Dataset
0.334719	0.168355	0.166363	Mixed External Dataset
0.521626	0.26751	0.254116	Mixed External Dataset
0.531454	0.0296972	0.501757	Mixed External Dataset
0.320515	0.00702582	0.313489	Mixed External Dataset
0.345295	0.0411932	0.304102	Mixed External Dataset
0.420357	0.00754635	0.41281	Mixed External Dataset
0.447169	0.0927863	0.354383	Mixed External Dataset
0.345925	0.173385	0.17254	Mixed External Dataset
0.456654	0.190214	0.26644	Mixed External Dataset
0.723859	0.48433	0.239529	Mixed External Dataset
0.56111	0.247223	0.313887	Mixed External Dataset
0.625012	0.435246	0.189766	Mixed External Dataset
