# Supplementary material for: GelGenie: an AI-powered framework for gel electrophoresis image analysis
Source: Nat Commun. 2025 May 5;16:4087. doi: 10.1038/s41467-025-59189-0 (PMC12053679; doi:10.1038/s41467-025-59189-0)
Supplement: Supplementary file 9 — Source Data [file 41467_2025_59189_MOESM9_ESM.zip › source_data/plots/figure_1d_source_data.xlsx]

## Sheet: Sheet1
Ladder	Segmentation	Rolling Ball Background Corrected Segmentation	Local Background Corrected Segmentation	Patch (Global) Background Corrected Segmentation	GelAnalyzer (Background Correction)
ThermoFisher	13.6318	20.4415	29.7501	25.2378	12.1835
ThermoFisher	36.0041	41.096	39.5592	36.0082	36.8841
ThermoFisher	33.8731	33.9782	34.1732	35.3081	36.8626
ThermoFisher	35.9912	36.2003	34.6237	34.6621	37.3006
ThermoFisher	35.284	37.7081	34.5568	35.9745	38.3674
ThermoFisher	37.0344	36.6933	36.2107	37.1841	37.8785
ThermoFisher	39.3332	39.331	37.9305	37.7659	38.7519
ThermoFisher	35.9173	36.6436	38.2163	37.7781	35.9383
ThermoFisher	37.3762	39.0821	38.1384	38.057	39.0397
ThermoFisher	36.6386	38.8581	40.1303	37.0155	37.9003
ThermoFisher	34.8688	38.0353	39.8515	38.3632	38.9057
ThermoFisher	33.7623	38.4853	36.8477	37.2895	39.2653
ThermoFisher	35.2384	36.3949	37.011	37.8068	39.9081
ThermoFisher	34.835	35.1561	32.4609	36.0458	35.9902
ThermoFisher	36.4975	36.2521	36.6982	36.27	34.8025
ThermoFisher	35.5645	37.5744	34.82	36.8683	37.2213
ThermoFisher	36.549	37.3795	34.6974	38.3431	38.3579
ThermoFisher	36.2506	38.2639	35.705	37.2636	37.1678
ThermoFisher	35.4034	39.2953	38.7148	39.9937	42.1972
ThermoFisher	40.5658	39.1663	37.3894	39.6128	40.0559
ThermoFisher	38.0402	38.987	39.7061	38.9195	36.146
ThermoFisher	33.2645	35.454	32.6354	35.2952	35.1751
ThermoFisher	35.9827	37.5433	38.3802	35.6146	36.8925
ThermoFisher	24.3316	25.0597	25.8123	27.216	28.4868
ThermoFisher	38.5857	38.2573	37.0613	34.2639	39.2418
ThermoFisher	24.1079	24.733	26.6431	29.8759	29.2001
ThermoFisher	24.8393	25.2272	23.2409	30.515	29.2892
ThermoFisher	25.1426	27.0566	25.1155	28.662	30.1494
ThermoFisher	25.6874	25.8466	24.0596	28.6991	27.8603
ThermoFisher	29.7721	31.473	29.0626	32.3882	33.6604
ThermoFisher	32.0219	33.8652	33.5661	34.2754	34.5021
ThermoFisher	32.3658	32.8717	31.1764	33.8115	36.931
ThermoFisher	30.0519	30.8398	31.3973	32.7016	32.8554
ThermoFisher	31.2946	33.1148	33.0248	34.6236	31.7377
ThermoFisher	34.3178	31.565	32.5955	35.5108	33.286
ThermoFisher	32.9752	27.7835	29.2847	31.2573	27.1804
ThermoFisher	31.871	28.7944	27.2484	34.5557	25.7877
ThermoFisher	31.0496	29.277	28.3576	33.0467	26.5225
ThermoFisher	31.5938	27.6935	28.4243	31.8215	27.0122
ThermoFisher	30.7692	31.2904	28.9148	32.3059	27.0718
ThermoFisher	31.1835	30.4404	26.8943	31.3613	26.4918
ThermoFisher	37.2324	39.1089	38.1532	36.0451	36.0552
ThermoFisher	34.0289	38.4098	40.1275	37.2481	39.3048
ThermoFisher	31.6957	36.7398	39.4433	38.5201	36.9512
ThermoFisher	35.5133	40.1265	39.7465	39.3294	37.3282
ThermoFisher	38.2552	38.6084	37.965	41.4915	38.1245
ThermoFisher	35.0219	37.6097	40.3719	39.5938	38.3069
ThermoFisher	32.0362	36.6272	39.608	38.9373	36.985
ThermoFisher	23.6312	23.5222	27.5533	22.7177	16.0665
ThermoFisher	24.0168	21.8786	26.0752	22.9826	17.983
ThermoFisher	24.9353	24.151	27.676	24.9198	22.1188
ThermoFisher	25.6037	27.0359	31.9747	25.0961	19.7773
ThermoFisher	21.2092	21.1967	24.4078	18.8887	17.5317
ThermoFisher	19.8129	23.0767	29.3452	16.2114	14.4207
ThermoFisher	21.7938	19.075	26.3597	20.483	15.7015
ThermoFisher	16.8531	21.1296	22.907	15.2474	17.3855
ThermoFisher	13.3035	29.9667	30.6421	13.9725	29.2399
ThermoFisher	12.3533	27.4783	30.8866	14.4408	20.7925
ThermoFisher	12.7816	26.3862	30.1812	12.5585	22.9015
ThermoFisher	15.5842	23.7615	30.5669	14.1651	19.518
ThermoFisher	16.746	29.6457	30.6388	16.628	19.1223
ThermoFisher	14.3299	33.3477	33.7424	15.2697	22.5006
ThermoFisher	20.808	30.4541	31.3538	19.7867	17.5813
ThermoFisher	22.0367	29.7963	29.5718	20.1328	18.0709
ThermoFisher	24.0074	30.9281	30.7574	22.346	17.3954
ThermoFisher	23.6645	30.8073	30.7061	22.1443	17.981
ThermoFisher	24.5536	30.6135	27.8111	22.6287	18.0882
ThermoFisher	21.6604	22.8328	25.5998	22.8212	17.4182
ThermoFisher	23.506	22.7051	28.035	23.4156	18.2182
ThermoFisher	22.0122	22.6966	24.4662	21.8595	19.3562
ThermoFisher	33.5772	34.0273	34.807	35.8592	33.8245
ThermoFisher	36.1357	37.4003	36.5839	37.6105	35.6882
ThermoFisher	37.5256	36.7084	39.457	37.0806	38.2119
ThermoFisher	36.3607	38.1885	35.2116	38.0314	35.7117
ThermoFisher	14.1763	18.8096	30.5037	21.8224	11.2491
ThermoFisher	38.1573	39.6042	39.5471	34.5892	37.3456
ThermoFisher	40.5275	39.7279	38.963	38.0373	41.1088
ThermoFisher	35.0577	37.426	36.6396	36.9197	35.3795
ThermoFisher	36.0087	34.9187	36.3412	35.3625	33.2069
ThermoFisher	33.5439	37.9452	36.101	38.0833	36.4881
ThermoFisher	20.3387	21.8863	24.2062	19.5129	18.0242
ThermoFisher	35.66	36.3435	36.1191	39.7248	38.6108
ThermoFisher	36.7705	36.574	37.4253	40.8618	36.8115
ThermoFisher	37.9464	37.915	37.1469	35.4274	38.1408
ThermoFisher	36.0265	35.0194	34.5324	36.8063	36.7051
ThermoFisher	34.7546	37.4668	34.1155	34.2453	35.7145
ThermoFisher	34.092	36.9886	35.6123	35.6871	33.9595
ThermoFisher	40.2772	38.1042	37.5171	40.5947	35.3104
ThermoFisher	35.03	40.5336	37.9382	35.7985	37.955
ThermoFisher	25.6664	26.8687	23.5363	29.6914	27.2816
ThermoFisher	36.0439	36.0942	38.935	36.3231	31.3309
ThermoFisher	27.5503	30.0256	30.8998	31.6543	29.8285
ThermoFisher	13.8208	15.5236	21.2269	17.7547	12.5965
ThermoFisher	27.5081	27.9634	28.3367	31.8228	29.4744
ThermoFisher	10.5017	15.0812	27.8824	17.0955	9.09345
ThermoFisher	9.60254	13.3438	24.6075	15.0058	8.29415
ThermoFisher	9.78136	13.7198	23.3768	15.6233	7.12657
ThermoFisher	9.61353	11.3285	18.8881	14.0967	7.37097
ThermoFisher	10.633	14.3969	25.3173	18.6474	7.46474
ThermoFisher	11.4459	13.5257	20.2423	13.5232	8.75302
ThermoFisher	10.5996	12.2278	19.9765	13.1934	8.36986
ThermoFisher	9.11391	10.6546	18.2587	10.9	8.55934
ThermoFisher	11.0613	12.3875	20.4762	12.6853	7.36746
ThermoFisher	12.6268	14.1599	22.0024	14.4614	10.03
ThermoFisher	10.2574	12.5421	18.6376	14.5354	12.143
ThermoFisher	11.9184	15.4389	26.6598	28.0037	12.5616
ThermoFisher	12.3284	14.8683	29.3484	25.5989	9.30672
ThermoFisher	12.6925	13.1126	24.2276	22.6636	8.31089
ThermoFisher	11.7068	13.573	23.6798	23.2715	7.78753
ThermoFisher	11.9846	10.2642	17.8272	20.2546	7.08106
ThermoFisher	16.3983	12.9058	23.8522	28.6333	7.27417
ThermoFisher	12.9828	12.499	19.9154	16.4223	8.7641
ThermoFisher	9.3747	15.3853	24.8412	19.5526	12.3403
ThermoFisher	15.855	16.2462	24.5625	17.122	9.82986
ThermoFisher	10.4839	11.19	18.7778	14.5077	9.38876
ThermoFisher	13.9596	15.3175	23.342	16.7692	9.08843
ThermoFisher	14.9627	16.6225	30.5772	19.4792	9.5991
ThermoFisher	16.761	18.313	29.0614	21.6647	7.56821
ThermoFisher	13.249	14.8461	25.8961	17.1068	7.95549
ThermoFisher	18.3337	19.0195	28.9615	23.6122	9.86056
ThermoFisher	13.2034	14.8504	22.4092	15.9846	9.77939
ThermoFisher	12.0102	14.9683	21.8507	14.7572	9.28961
ThermoFisher	11.4453	12.5715	20.2279	13.573	9.03457
ThermoFisher	11.9653	14.0115	23.6416	14.4927	9.44582
ThermoFisher	14.0239	16.5505	23.5561	16.4743	11.004
ThermoFisher	12.1787	15.7959	20.7795	16.1653	11.1305
ThermoFisher	15.5647	20.0168	30.269	24.0429	12.219
ThermoFisher	17.2267	20.0812	31.4684	23.1844	9.45112
ThermoFisher	17.9951	18.6125	30.3143	21.9414	8.08067
ThermoFisher	19.816	19.9164	28.3631	23.4435	7.53159
ThermoFisher	17.9616	16.7989	25.5212	21.9212	9.4865
ThermoFisher	20.3654	19.023	28.712	26.1387	10.0995
ThermoFisher	14.3124	14.6595	22.3572	16.9334	10.4843
ThermoFisher	14.6471	14.9564	23.0055	17.8549	9.50141
ThermoFisher	12.2748	13.4264	20.9016	14.7292	8.08951
ThermoFisher	11.6877	12.693	19.9474	16.5889	7.89205
ThermoFisher	18.704	27.5605	32.4571	17.1493	23.2685
ThermoFisher	12.7564	12.306	21.213	16.707	8.56354
ThermoFisher	28.3754	28.5863	28.1049	32.3413	32.2826
ThermoFisher	25.1548	28.993	26.7739	30.9861	29.3782
ThermoFisher	24.8512	26.948	25.6841	29.7344	30.5969
ThermoFisher	21.8433	23.3382	26.5737	26.9906	29.9832
ThermoFisher	22.4862	25.0604	24.6019	28.324	28.9391
ThermoFisher	24.632	26.2891	26.0069	29.5255	30.1047
ThermoFisher	27.3729	26.7451	29.7263	32.3488	30.4561
ThermoFisher	28.7844	29.1116	30.4374	32.7148	28.337
ThermoFisher	28.4567	30.5446	31.9812	34.3465	32.5645
ThermoFisher	29.0207	28.89	31.6492	33.2304	32.36
ThermoFisher	24.7537	28.2545	28.631	29.7912	31.3781
ThermoFisher	28.7208	28.3309	26.8749	28.3773	28.271
ThermoFisher	27.1323	26.2086	26.0159	29.7867	27.1015
ThermoFisher	25.5904	25.7099	25.7125	27.2954	28.7432
ThermoFisher	26.2573	25.6203	26.9419	28.7263	27.317
ThermoFisher	29.7273	29.9583	29.6274	31.5234	29.9665
ThermoFisher	25.2705	25.7322	24.2406	26.6757	28.9462
ThermoFisher	27.1894	27.3028	25.0653	29.2661	27.9438
ThermoFisher	30.4184	29.8599	32.2643	33.4249	27.5302
ThermoFisher	14.5697	14.3856	23.1061	18.9536	9.15877
ThermoFisher	22.825	25.6138	24.7863	28.9859	31.127
ThermoFisher	25.6885	28.3126	29.3014	32.4257	31.1987
ThermoFisher	31.9443	30.736	31.7038	34.2653	30.6828
ThermoFisher	15.2868	16.1381	23.2032	16.7083	14.5939
ThermoFisher	11.9859	13.002	19.6191	18.5164	11.6014
ThermoFisher	31.3593	32.3438	34.0375	32.8936	32.1341
ThermoFisher	12.2379	12.4126	26.6183	17.073	10.3847
ThermoFisher	11.8948	11.5	20.5524	15.2937	8.87421
ThermoFisher	11.3773	12.1842	21.4355	15.3561	9.19585
ThermoFisher	12.2856	10.0586	17.0993	13.2607	9.55263
ThermoFisher	11.0249	12.376	24.4749	19.3341	5.78692
ThermoFisher	16.5202	17.45	29.0691	15.9674	14.6032
ThermoFisher	17.3075	17.7257	28.0819	16.7431	13.993
ThermoFisher	15.9915	17.071	26.6641	15.2287	13.4189
ThermoFisher	13.7968	14.9049	24.4315	14.7742	13.4308
ThermoFisher	16.4415	16.3962	26.7529	16.7696	12.6367
ThermoFisher	10.9108	12.5088	23.3897	19.0178	9.96335
ThermoFisher	34.3193	32.5526	32.8743	34.3079	32.1748
ThermoFisher	30.3302	32.5312	34.343	34.555	29.8394
ThermoFisher	27.5209	28.1769	27.8864	32.8748	32.1343
ThermoFisher	29.9977	29.3771	30.6235	33.0412	29.2101
ThermoFisher	29.5626	30.9085	30.7413	33.375	29.8082
NEB	11.7165	18.335	26.4165	17.4772	16.1725
NEB	21.3612	17.7245	28.2347	20.7905	15.1921
NEB	22.7607	20.0972	27.7947	24.4018	20.4396
NEB	24.3032	18.7481	27.6627	22.2624	21.1603
NEB	21.7331	20.5209	28.1915	21.3818	24.2113
NEB	46.7841	24.0598	25.8699	48.6605	24.5444
NEB	26.1867	27.3676	29.6779	26.9972	29.3607
NEB	30.0231	25.009	28.2391	28.8512	25.9544
NEB	15.7913	15.1843	32.413	13.065	13.1584
NEB	12.9701	17.3083	26.7664	15.4697	16.5631
NEB	25.8807	24.3071	26.4762	27.3967	29.6358
NEB	28.5041	27.3498	27.9227	28.2711	27.1647
NEB	19.1827	21.0795	29.6313	21.9782	21.0963
NEB	18.8142	20.2754	30.0522	21.2706	20.0181
NEB	16.1875	19.3282	29.7537	18.2688	19.6027
NEB	14.2686	16.4534	30.2748	17.9851	20.2363
NEB	14.6838	16.6194	30.2442	16.4818	20.3525
NEB	16.2571	18.1422	31.2966	19.9618	20.5799
NEB	13.2599	19.4041	27.6955	14.5671	17.3554
NEB	14.7588	17.4046	28.0024	14.8811	15.8435
NEB	15.9712	18.1208	29.1614	15.6443	18.0997
NEB	18.3851	10.7145	23.3181	8.79676	13.3456
NEB	17.7654	6.83777	28.5156	12.7351	17.4504
NEB	16.6099	17.6743	25.0054	18.442	19.1227
NEB	19.0005	12.2523	33.2	17.0951	14.6763
NEB	17.3275	10.9336	32.294	16.2334	14.5704
NEB	19.9848	8.49764	26.9808	15.6767	12.6588
NEB	14.1692	13.1044	29.7798	9.92223	8.51014
NEB	15.985	11.9448	24.2988	7.61633	8.87398
NEB	32.3181	30.0568	32.7094	27.6647	40.0597
NEB	16.1211	8.32505	28.8517	8.03199	16.9634
NEB	12.6051	16.7113	24.4922	18.0379	14.3278
NEB	11.173	14.4329	23.2847	16.2398	13.3667
NEB	15.4543	17.952	27.0832	18.358	13.8399
NEB	20.4877	14.7725	23.1205	14.0299	13.7483
NEB	25.9346	15.9755	22.7776	17.9029	12.8977
NEB	21.9051	13.3404	24.3595	15.7535	14.1544
NEB	15.0635	18.752	28.8383	16.6928	17.5407
NEB	14.6634	17.4643	25.2769	18.2364	17.5107
NEB	15.3135	12.6203	18.4358	15.8518	15.237
NEB	16.5815	19.684	26.8878	18.8051	21.0494
NEB	14.672	14.1381	18.9739	14.9317	13.6637
NEB	25.987	27.6023	45.1494	28.0691	30.1719
NEB	30.3905	31.1841	47.6682	32.2326	24.9088
NEB	22.4284	27.6832	49.3266	28.3469	33.6927
NEB	27.2405	27.1671	47.3991	30.1346	27.8701
NEB	28.7957	29.0668	42.3702	32.2533	28.0033
NEB	39.4975	38.9054	49.3139	44.6769	34.4824
NEB	35.2298	34.391	44.8857	43.0457	29.8166
NEB	22.5723	29.2646	33.6933	35.3089	29.4989
NEB	18.2618	22.5539	24.317	32.696	23.768
NEB	19.7431	25.9823	30.7354	26.5573	31.0243
NEB	17.4378	21.7975	26.6203	20.5232	21.7392
NEB	13.761	15.4697	19.8685	18.4683	15.3059
NEB	20.0338	17.406	21.9032	20.3748	17.6243
NEB	13.6854	15.1898	22.2995	15.7688	11.622
NEB	18.462	19.2471	28.8942	20.0626	18.9615
NEB	17.8786	17.9931	21.2019	18.8752	16.1913
NEB	20.0727	18.4833	22.9412	18.7257	16.8716
NEB	13.283	16.3694	22.698	15.7652	20.6256
NEB	8.9707	11.9574	18.1664	12.4514	17.0695
NEB	12.8071	22.7119	26.0524	15.3742	30.4877
NEB	12.4883	26.5301	28.9101	15.7149	31.8578
NEB	15.0755	27.2405	28.3686	16.7885	30.2182
NEB	12.3291	22.4159	25.6073	14.6859	28.0112
NEB	9.03888	17.0184	19.8158	16.1075	18.2528
NEB	9.71347	16.2951	21.5195	12.7079	19.399
NEB	10.5057	17.694	22.8771	12.666	19.4293
NEB	9.1572	18.0431	21.1265	11.8317	19.7536
NEB	8.23269	15.4607	20.5109	11.4769	21.6467
NEB	24.1635	25.8363	43.287	27.6519	33.6542
NEB	22.9139	25.7435	50.1921	22.5821	27.6715
NEB	22.6772	24.0879	47.8121	22.8367	23.6048
NEB	26.8004	29.6379	47.1029	25.703	27.842
NEB	21.4251	22.1997	31.591	21.3904	22.9427
NEB	20.1606	19.2141	26.145	20.0885	18.941
NEB	13.6181	15.5306	17.8945	16.0553	13.6268
NEB	12.8224	14.0454	17.6983	14.4051	12.8365
NEB	12.497	12.4923	16.9061	13.4051	12.9666
NEB	12.5312	13.3199	20.8928	14.1697	12.8163
NEB	12.3233	13.0573	16.4767	13.7889	14.708
NEB	13.8817	11.5842	18.3704	13.1215	11.3183
NEB	17.0125	13.0594	19.705	14.7015	12.2194
NEB	15.6337	14.4707	19.088	16.3085	15.0778
NEB	18.4295	17.1431	20.7476	17.2742	14.2157
NEB	17.9006	14.3876	21.1811	15.9558	13.9721
NEB	19.0651	16.2313	21.2157	16.9634	14.5873
NEB	14.199	16.8155	19.4111	16.6848	12.6435
NEB	13.7107	13.6528	20.3638	12.6295	10.7844
NEB	11.6734	13.2897	20.3769	14.1421	11.4441
NEB	14.7081	15.0877	19.7029	14.2596	12.6866
NEB	13.927	13.8437	18.4088	13.4778	12.138
NEB	19.5353	16.88	20.7657	17.1307	14.2287
NEB	20.3732	17.1575	20.4838	18.0766	11.5786
NEB	18.6638	15.6479	21.309	16.748	13.6523
NEB	18.068	17.0694	20.3375	16.7824	15.8559
NEB	20.9787	19.1645	22.7566	16.5254	16.4581
NEB	22.5358	20.1891	23.5047	19.1277	15.1838
NEB	23.3727	19.9277	24.1443	17.1747	16.1532
NEB	30.3982	26.7229	46.0093	28.9958	26.4155
NEB	28.754	29.9091	47.9232	25.068	27.4329
NEB	23.7593	26.3273	45.1415	22.8257	25.3559
