# Supplementary material for: GelGenie: an AI-powered framework for gel electrophoresis image analysis
Source: Nat Commun. 2025 May 5;16:4087. doi: 10.1038/s41467-025-59189-0 (PMC12053679; doi:10.1038/s41467-025-59189-0)
Supplement: Supplementary file 9 — Source Data [file 41467_2025_59189_MOESM9_ESM.zip › source_data/plots/figure_2d_unet_source_data.xlsx]

## Sheet: Sheet1
Epoch	Training Loss	Dice Score
1	0.750497	0.515428
2	0.513094	0.516455
3	0.40158	0.649015
4	0.271645	0.646776
5	0.215846	0.498639
6	0.188798	0.672273
7	0.182457	0.615951
8	0.175282	0.697097
9	0.168843	0.641003
10	0.163478	0.661437
11	0.158906	0.608853
12	0.16877	0.720715
13	0.155236	0.666392
14	0.15984	0.700708
15	0.158334	0.612981
16	0.154678	0.66552
17	0.152193	0.714838
18	0.150907	0.701694
19	0.139516	0.712894
20	0.140783	0.692533
21	0.145469	0.636661
22	0.145606	0.69647
23	0.14185	0.708964
24	0.144226	0.682418
25	0.141854	0.724771
26	0.140133	0.731524
27	0.137999	0.711181
28	0.142275	0.723981
29	0.139343	0.708503
30	0.137102	0.720786
31	0.138636	0.746835
32	0.13459	0.75022
33	0.1367	0.733859
34	0.134312	0.742048
35	0.133384	0.716066
36	0.135707	0.720843
37	0.135151	0.735479
38	0.135598	0.705957
39	0.132948	0.751705
40	0.135023	0.747535
41	0.131292	0.735466
42	0.128222	0.74345
43	0.128427	0.768384
44	0.126833	0.718823
45	0.126357	0.761613
46	0.128711	0.668156
47	0.129195	0.751642
48	0.129747	0.728524
49	0.127608	0.742918
50	0.125994	0.773092
51	0.121766	0.767418
52	0.12417	0.771903
53	0.122207	0.758729
54	0.124468	0.738378
55	0.122274	0.739635
56	0.119443	0.764951
57	0.118826	0.776495
58	0.11932	0.764942
59	0.116743	0.776785
60	0.118146	0.74973
61	0.118096	0.770447
62	0.116182	0.760069
63	0.120401	0.71563
64	0.120908	0.767036
65	0.117052	0.766997
66	0.114426	0.775981
67	0.113067	0.775157
68	0.115868	0.767527
69	0.1142	0.775729
70	0.117372	0.760834
71	0.115218	0.775969
72	0.113008	0.78196
73	0.115447	0.778775
74	0.111877	0.782117
75	0.113168	0.75671
76	0.113763	0.783145
77	0.115097	0.779882
78	0.113793	0.788086
79	0.115093	0.780431
80	0.109736	0.782631
81	0.109461	0.78137
82	0.110229	0.786925
83	0.114728	0.780066
84	0.10963	0.772568
85	0.108904	0.776037
86	0.10944	0.785305
87	0.111967	0.787854
88	0.111793	0.791223
89	0.10827	0.782213
90	0.109756	0.791445
91	0.109239	0.78262
92	0.104453	0.790152
93	0.109261	0.782906
94	0.108998	0.779504
95	0.109901	0.791085
96	0.109649	0.790258
97	0.108796	0.789054
98	0.109662	0.78902
99	0.109181	0.785521
100	0.107839	0.782348
101	0.129776	0.740581
102	0.126095	0.769506
103	0.130258	0.734773
104	0.12699	0.727717
105	0.12867	0.743575
106	0.125822	0.769489
107	0.126954	0.740965
108	0.12755	0.758727
109	0.12079	0.768592
110	0.12345	0.745355
111	0.122423	0.750643
112	0.123649	0.761445
113	0.123708	0.743247
114	0.123583	0.714904
115	0.127036	0.690168
116	0.124281	0.763413
117	0.1207	0.767498
118	0.124966	0.771106
119	0.125857	0.742748
120	0.119456	0.758482
121	0.122155	0.770877
122	0.11572	0.753661
123	0.115589	0.758914
124	0.119018	0.746968
125	0.117918	0.776355
126	0.121805	0.767638
127	0.120443	0.770134
128	0.118335	0.765785
129	0.118159	0.77843
130	0.118284	0.768846
131	0.117296	0.781838
132	0.117454	0.778425
133	0.115248	0.776014
134	0.114823	0.773518
135	0.117575	0.783619
136	0.116154	0.715253
137	0.114364	0.780383
138	0.113416	0.789107
139	0.115696	0.717733
140	0.118459	0.767264
141	0.112814	0.776494
142	0.110528	0.784079
143	0.116129	0.785598
144	0.109446	0.77005
145	0.112634	0.773624
146	0.110529	0.77498
147	0.113627	0.787129
148	0.113408	0.787865
149	0.10565	0.780902
150	0.109031	0.777273
151	0.109178	0.793038
152	0.11086	0.794232
153	0.106668	0.794785
154	0.112768	0.797858
155	0.108111	0.785564
156	0.107979	0.791664
157	0.108063	0.791829
158	0.106697	0.802941
159	0.104837	0.790038
160	0.107018	0.786535
161	0.109357	0.792585
162	0.105206	0.795652
163	0.103728	0.796889
164	0.104382	0.795307
165	0.107656	0.789936
166	0.101783	0.793809
167	0.104054	0.798099
168	0.104516	0.802649
169	0.103605	0.802272
170	0.10314	0.803238
171	0.10155	0.801283
172	0.0984949	0.802327
173	0.105916	0.801324
174	0.103568	0.805181
175	0.101233	0.806315
176	0.103565	0.810371
177	0.0999897	0.799709
178	0.0991578	0.809999
179	0.102044	0.810968
180	0.0966219	0.810105
181	0.102087	0.811262
182	0.101036	0.811329
183	0.0989823	0.807888
184	0.0997537	0.81017
185	0.101036	0.808383
186	0.100401	0.807826
187	0.0997809	0.803894
188	0.0996404	0.810164
189	0.0975258	0.807627
190	0.0964848	0.807672
191	0.0950991	0.808414
192	0.099063	0.81068
193	0.0975819	0.80838
194	0.101156	0.808816
195	0.101293	0.81153
196	0.0982886	0.810715
197	0.100507	0.807831
198	0.0982351	0.807964
199	0.0963801	0.808291
200	0.100204	0.811097
201	0.114763	0.787805
202	0.112037	0.783894
203	0.112186	0.774982
204	0.117159	0.785295
205	0.109823	0.784578
206	0.112051	0.785857
207	0.111801	0.789608
208	0.111719	0.712059
209	0.115423	0.783583
210	0.110698	0.774032
211	0.108053	0.768631
212	0.112616	0.77347
213	0.113443	0.780763
214	0.110426	0.787353
215	0.11204	0.783649
216	0.113714	0.687458
217	0.111661	0.790566
218	0.113184	0.78446
219	0.114267	0.787666
220	0.109361	0.770463
221	0.10785	0.783458
222	0.108084	0.755754
223	0.10991	0.795999
224	0.108903	0.749399
225	0.113238	0.790496
226	0.106127	0.781771
227	0.108825	0.771418
228	0.111591	0.789555
229	0.115682	0.781925
230	0.105843	0.78278
231	0.107102	0.774137
232	0.109649	0.793416
233	0.106734	0.792875
234	0.108136	0.786873
235	0.105308	0.792367
236	0.104459	0.797828
237	0.105127	0.7872
238	0.102376	0.79104
239	0.102048	0.792414
240	0.106212	0.801402
241	0.102136	0.7433
242	0.103465	0.778459
243	0.104151	0.790857
244	0.109665	0.72421
245	0.10334	0.793032
246	0.0998872	0.794876
247	0.101739	0.788271
248	0.102918	0.797704
249	0.0999794	0.805626
250	0.099199	0.807682
251	0.0996477	0.79998
252	0.101462	0.79735
253	0.0996547	0.798346
254	0.0981604	0.807422
255	0.101126	0.801689
256	0.0993336	0.800833
257	0.0982946	0.79784
258	0.0963584	0.812828
259	0.0966035	0.809813
260	0.0958885	0.810841
261	0.0961066	0.813854
262	0.100064	0.813694
263	0.0958337	0.811779
264	0.0970728	0.805855
265	0.0956044	0.817226
266	0.100109	0.811988
267	0.0997236	0.819439
268	0.0966969	0.81659
269	0.0978617	0.813715
270	0.0979281	0.807765
271	0.0990082	0.811318
272	0.0981278	0.810865
273	0.0952635	0.815636
274	0.0932621	0.810043
275	0.0944172	0.815447
276	0.0945422	0.820623
277	0.096315	0.812212
278	0.094145	0.819894
279	0.0915264	0.812464
280	0.0940195	0.817526
281	0.0900857	0.8211
282	0.0919837	0.819666
283	0.0952152	0.821314
284	0.0941941	0.821224
285	0.0910151	0.818014
286	0.0927952	0.818849
287	0.0916642	0.819758
288	0.0933761	0.811905
289	0.0946037	0.819121
290	0.0913259	0.821023
291	0.0956074	0.820267
292	0.0918745	0.818515
293	0.0970069	0.805213
294	0.0903655	0.820195
295	0.0930165	0.818481
296	0.0917192	0.818997
297	0.0965033	0.817992
298	0.0900481	0.819323
299	0.0912077	0.809155
300	0.090143	0.817412
301	0.103856	0.767001
302	0.106426	0.781709
303	0.107124	0.773172
304	0.10778	0.760918
305	0.10982	0.77217
306	0.107255	0.790791
307	0.103405	0.746486
308	0.0991692	0.807379
309	0.100096	0.789528
310	0.101968	0.809212
311	0.108118	0.78045
312	0.10426	0.799627
313	0.104762	0.805085
314	0.098827	0.802328
315	0.102122	0.788489
316	0.110418	0.794633
317	0.104317	0.776473
318	0.10598	0.787635
319	0.106809	0.805237
320	0.106648	0.800058
321	0.10266	0.793175
322	0.106409	0.782405
323	0.0993589	0.793182
324	0.104161	0.766321
325	0.103708	0.795194
326	0.101746	0.805571
327	0.099721	0.788264
328	0.0985996	0.804064
329	0.098858	0.793209
330	0.102468	0.764101
331	0.101399	0.810309
332	0.100089	0.80956
333	0.101409	0.798026
334	0.0969736	0.799667
335	0.099757	0.791605
336	0.0958167	0.808499
337	0.0987689	0.809565
338	0.101381	0.797026
339	0.0986603	0.797793
340	0.0985212	0.816527
341	0.0977265	0.814017
342	0.0966103	0.814719
343	0.101977	0.813657
344	0.0971213	0.81021
345	0.0944156	0.817062
346	0.0950108	0.807645
347	0.088021	0.81774
348	0.0950095	0.795917
349	0.0962138	0.810974
350	0.0918825	0.808438
351	0.0946237	0.815005
352	0.0956325	0.81434
353	0.0950736	0.813259
354	0.0954974	0.815636
355	0.0945861	0.803478
356	0.0950797	0.811496
357	0.0970628	0.799661
358	0.0917574	0.821045
359	0.0918071	0.806052
360	0.0913254	0.821413
361	0.0967387	0.819301
362	0.0913495	0.817584
363	0.0932399	0.816921
364	0.0915792	0.807829
365	0.0882026	0.820799
366	0.0938795	0.825814
367	0.0909378	0.824198
368	0.090645	0.822324
369	0.0882639	0.820571
370	0.0884147	0.827616
371	0.0896728	0.821267
372	0.0936824	0.818417
373	0.085789	0.8262
374	0.089499	0.824774
375	0.0895286	0.821845
376	0.0899778	0.827307
377	0.0872611	0.825798
378	0.0885504	0.821975
379	0.0885039	0.823256
380	0.0873668	0.824218
381	0.0894424	0.825627
382	0.0884529	0.824879
383	0.08587	0.824463
384	0.0857225	0.825579
385	0.0875483	0.823347
386	0.0907315	0.824532
387	0.0899206	0.822424
388	0.0853514	0.826675
389	0.0864224	0.824038
390	0.0885678	0.825768
391	0.0842454	0.824286
392	0.0853657	0.823346
393	0.0916025	0.823901
394	0.0860432	0.825273
395	0.0887442	0.823697
396	0.0871236	0.827465
397	0.0881483	0.826091
398	0.0868614	0.823942
399	0.0892128	0.824913
400	0.0884744	0.824338
401	0.09214	0.804284
402	0.097172	0.802402
403	0.097931	0.7785
404	0.0996981	0.811587
405	0.104695	0.796481
406	0.102385	0.789317
407	0.0986687	0.770884
408	0.100875	0.796017
409	0.10216	0.781891
410	0.10193	0.808181
411	0.101503	0.809222
412	0.106848	0.788164
413	0.101317	0.794477
414	0.101537	0.78532
415	0.101747	0.789531
416	0.10475	0.80049
417	0.0956556	0.817183
418	0.100454	0.808154
419	0.0980082	0.797323
420	0.0986314	0.807614
421	0.097211	0.803102
422	0.0921162	0.808071
423	0.101353	0.780517
424	0.0961331	0.811712
425	0.0901936	0.80231
426	0.0970994	0.811018
427	0.0973416	0.812053
428	0.0981122	0.816823
429	0.0984555	0.816027
430	0.0996465	0.813591
431	0.0989744	0.813077
432	0.0902215	0.815458
433	0.0907413	0.804373
434	0.0928279	0.80622
435	0.0941302	0.815133
436	0.0959308	0.791402
437	0.0918719	0.817489
438	0.0985504	0.815749
439	0.0932227	0.813478
440	0.0982495	0.815963
441	0.094677	0.792966
442	0.0933762	0.813364
443	0.0919909	0.811861
444	0.0908374	0.827868
445	0.089942	0.818113
446	0.0912641	0.80049
447	0.0951064	0.823458
448	0.0914293	0.813729
449	0.0955432	0.808567
450	0.0940206	0.817627
451	0.0919995	0.806524
452	0.0892875	0.812602
453	0.0858385	0.816429
454	0.0905348	0.811644
455	0.0893206	0.823079
456	0.0913436	0.819343
457	0.0911944	0.814184
458	0.0922913	0.814123
459	0.08795	0.809857
460	0.0881932	0.817257
461	0.0851251	0.817448
462	0.0867903	0.820863
463	0.0867856	0.819172
464	0.0919259	0.818575
465	0.0896491	0.81211
466	0.0926482	0.814569
467	0.085245	0.805917
468	0.0892683	0.814134
469	0.0837931	0.818524
470	0.0880326	0.819062
471	0.087076	0.824353
472	0.0882733	0.818774
473	0.0873944	0.821326
474	0.0859463	0.82209
475	0.0856079	0.821528
476	0.0877885	0.815374
477	0.0875697	0.824666
478	0.0867993	0.822588
479	0.0873411	0.822044
480	0.0857434	0.822722
481	0.0840724	0.820495
482	0.0842458	0.821383
483	0.0858718	0.823962
484	0.0876664	0.811267
485	0.0874719	0.824175
486	0.0824009	0.826411
487	0.0821068	0.822319
488	0.0853916	0.822321
489	0.0835927	0.826904
490	0.0808463	0.826146
491	0.0838337	0.825646
492	0.084937	0.824239
493	0.0873683	0.825017
494	0.0852824	0.824329
495	0.0837317	0.822717
496	0.0810496	0.823409
497	0.0827357	0.82504
498	0.0810148	0.822423
499	0.0838544	0.823387
500	0.0838765	0.82527
501	0.0906293	0.770596
502	0.093392	0.799738
503	0.0938576	0.784506
504	0.0926197	0.777201
505	0.0992822	0.806233
506	0.0954559	0.775888
507	0.0985026	0.812113
508	0.096175	0.805451
509	0.0909477	0.808381
510	0.0905751	0.80792
511	0.0993723	0.793848
512	0.0999325	0.814272
513	0.101502	0.780818
514	0.0971222	0.789468
515	0.0942129	0.809303
516	0.0898419	0.810425
517	0.0923401	0.810076
518	0.0947445	0.799648
519	0.0917166	0.794442
520	0.091568	0.818724
521	0.0929519	0.819547
522	0.0925038	0.808627
523	0.0922915	0.815759
524	0.0918897	0.80353
525	0.0944678	0.817045
526	0.0911789	0.811557
527	0.091557	0.802328
528	0.0902662	0.811671
529	0.0889756	0.815707
530	0.0973446	0.814063
531	0.091851	0.816289
532	0.0868168	0.817676
533	0.0899291	0.773947
534	0.0891654	0.801082
535	0.0901626	0.809434
536	0.0881244	0.812911
537	0.0910202	0.804091
538	0.0913132	0.810742
539	0.0856325	0.823373
540	0.0898189	0.820744
541	0.0873156	0.815954
542	0.0867161	0.818299
543	0.0862372	0.814575
544	0.0905706	0.803667
545	0.0898526	0.817187
546	0.0885422	0.815755
547	0.0840272	0.823617
548	0.0903969	0.825019
549	0.0859026	0.826224
550	0.0839694	0.828139
551	0.0876591	0.814708
552	0.0877781	0.826302
553	0.0865323	0.825849
554	0.0879284	0.820929
555	0.081484	0.820463
556	0.0877764	0.813694
557	0.0852726	0.804256
558	0.0826794	0.822223
559	0.0856375	0.82473
560	0.0843959	0.829351
561	0.0857752	0.829834
562	0.0848804	0.81901
563	0.0888614	0.821821
564	0.0831414	0.817691
565	0.0807855	0.814382
566	0.0821991	0.823353
567	0.0847698	0.816824
568	0.0844438	0.829399
569	0.0834049	0.824296
570	0.0810146	0.824873
571	0.0820366	0.830225
572	0.077588	0.828651
573	0.0838585	0.828701
574	0.084781	0.826496
575	0.0787782	0.82913
576	0.0831117	0.829835
577	0.0785932	0.83068
578	0.084361	0.828051
579	0.0851177	0.830928
580	0.0788734	0.828126
581	0.0842538	0.82701
582	0.0812038	0.82253
583	0.0819308	0.824984
584	0.0817292	0.822691
585	0.0797282	0.823036
586	0.0817507	0.822211
587	0.080166	0.827975
588	0.0814058	0.825762
589	0.0793892	0.823309
590	0.07967	0.820834
591	0.0788212	0.827314
592	0.0791513	0.826046
593	0.0816987	0.82401
594	0.0792151	0.825901
595	0.0810881	0.826393
596	0.0810046	0.827858
597	0.0792557	0.82257
598	0.0846485	0.825784
599	0.0815421	0.826349
600	0.0773492	0.825986
