# Supplementary material for: GelGenie: an AI-powered framework for gel electrophoresis image analysis
Source: Nat Commun. 2025 May 5;16:4087. doi: 10.1038/s41467-025-59189-0 (PMC12053679; doi:10.1038/s41467-025-59189-0)
Supplement: Supplementary file 9 — Source Data [file 41467_2025_59189_MOESM9_ESM.zip › source_data/plots/figure_s14_2D_scatter_plot_source_data.xlsx]

## Sheet: Sheet1
Reference	Norm. Prev. Analysis	Norm. GelGenie
0	0	0
444.444	0.668954	0.486483
333.333	0.562607	0.447017
1111.11	0.866209	0.743818
222.222	0.557461	0.433836
1000	0.787307	0.728965
111.111	0.45283	0.417523
888.889	1	1
777.778	0.979417	0.936689
666.667	0.975986	0.882544
555.556	0.753002	0.762359
