# Supplementary material for: GelGenie: an AI-powered framework for gel electrophoresis image analysis
Source: Nat Commun. 2025 May 5;16:4087. doi: 10.1038/s41467-025-59189-0 (PMC12053679; doi:10.1038/s41467-025-59189-0)
Supplement: Supplementary file 9 — Source Data [file 41467_2025_59189_MOESM9_ESM.zip › source_data/plots/figure_4c_sa_scatter_plot_source_data.xlsx]

## Sheet: Sheet1
Concentration (nM)	Band Volume (arb. units)
0	125419
0.1	253365
0.19	411014
0.38	525050
0.77	1084853
