# Supplementary material for: GelGenie: an AI-powered framework for gel electrophoresis image analysis
Source: Nat Commun. 2025 May 5;16:4087. doi: 10.1038/s41467-025-59189-0 (PMC12053679; doi:10.1038/s41467-025-59189-0)
Supplement: Supplementary file 9 — Source Data [file 41467_2025_59189_MOESM9_ESM.zip › source_data/plots/figure_s8_density_plot_source_data.xlsx]

## Sheet: Sheet1
Custom U-Net	Custom U-Net (Finetuned)	nnU-Net	LSDB-Only U-Net	Watershed	Multi-Otsu
0.935974	0.912682	0.961856	0	0.905868	0
0.932206	0.972371	0	0	0.872955	0
0.929177	0.981064	0	0	0	0
0.969108	0.964049	0.981097	0	0	0
0.866159	0.873778	0.841685	0	0.884259	0.906284
0.999388	0.993004	0.938584	0	0	0
0.992703	0.983511	0.946477	0	0.817579	0
0.991138	0.971344	0.976994	0	0	0
0.897805	0.925102	0.891903	0	0.943896	0.970889
0.971345	0.970352	0.967022	0	0	0
0.968055	0.973635	0.913721	0	0	0
0.958674	0.964113	0.909891	0	0	0
0.57682	0.559458	0.731359	0	0	0
0.880271	0.885583	0.814677	0	0	0
0.996304	0.997259	0.995493	0	0.979064	0
0.929237	0.906645	0.683725	0	0	0
0.679117	0.665599	0.535262	0	0	0
0.842918	0.825729	0.715142	0	0	0
0.986909	0.932195	0.955787	0	0	0.283688
0.663741	0.647662	0.443631	0	0	0
0.88432	0.776005	0.566468	0	0	0
0.879379	0.797973	0.313371	0	0	0
0.822358	0.858907	0	0	0	0
0.660852	0.698312	0.716413	0	0.233742	0.975681
0.925316	0.985638	0	0	0	0
0.7977	0.740858	0.703205	0	0	0
0.633254	0.619723	0.511012	0	0	0
0.954429	0.919572	0.935252	0	0	0
0.855713	0.832822	0.723581	0	0	0
0.256071	0.22	0.05441	0	0	0
0.901659	0.943649	0.916755	0	0	0
0.0774899	0	0.681287	0	0	0
0.95361	0.970961	0.941726	0.612172	0	0
0	0	0	0.0587346	0.0497919	0.0432997
0.883679	0.877561	0.910282	0	0.0465187	0.0382781
0.960726	0.973732	0.978042	0	0	0
0.850041	0.860037	0.918013	0.595928	0	0
0	0	0	0	0	0
0.762225	0.707816	0.780126	0	0	0
0.931523	0.925128	0.909551	0	0	0
0	0	0	0	0	0
0.588854	0.639589	0.676951	0.0309551	0	0
0.999891	0.958085	0.779202	0	0	0
0.994906	0.996407	0.930098	0	0	0
0.905321	0.898912	0.861984	0	0	0
0.827966	0.802405	0.808234	0	0.847419	0.950395
0.544934	0.51516	0.573832	0	0	0
0.920487	0.920579	0.936494	0.73403	0.829909	0.827697
0.965417	0.954955	0.960871	0.510171	0	0
0.976025	0.975897	0.933955	0.688152	0	0
0.924843	0.911423	0.910211	0.556425	0	0
0	0	0	0.629994	0.652969	0.633621
0.970989	0.991306	0.882407	0	0	0
0.901941	0.923363	0.990045	0	0	0
0.94828	0.949994	0.960257	0.541073	0	0
0	0	0	0	0	0
0	0	0.809924	0	0	0
0.000927779	0	0	0.0223508	0.0166175	0
0	0	0.161224	0	0	0
0	0	0.939654	0	0	0
0.827119	0.866338	0.781636	0.00216265	0	0
0.889655	0.917067	0.853743	0	0	0
0.930283	0.866403	0.83272	0	0	0
0.827744	0.862869	0.850155	0.0451232	0	0
0.194325	0.970994	0.926886	0	0	0
0.869707	0.894454	0.851788	0	0	0
0	0	0.743387	0	0	0
0.935859	0.923835	0.991701	0.0106838	0	0
0.894704	0.883515	0.953183	0.719938	0	0
0.968319	0.972198	0.910148	0.620642	0	0
0.902585	0.895966	0.974996	0.677671	0.577584	0.350661
0.953949	0.942115	0.970263	0.717474	0.713549	0
0.956438	0.944316	0.984438	0.725425	0.717031	0.279174
0.92875	0.919082	0.975274	0.739858	0.831183	0.814789
0.895265	0.870759	0.934424	0	0	0
0.911596	0.888944	0.983481	0.621354	0.698255	0.0824981
0.874155	0.865647	0.929841	0	0	0
0.919889	0.904693	0.942398	0.517783	0	0
0.881043	0.936967	0.898033	0	0	0
0.929939	0.875107	0.960952	0.620011	0.811196	0
0.796466	0.761722	0.92711	0	0	0
0.913726	0.900514	0.985095	0.528898	0	0
0.937691	0.887173	0.94078	0.528602	0.813644	0
0.963669	0.931721	0.907716	0	0	0
0.984198	0.90337	0.864727	0	0	0
0.942005	0.92602	0.978945	0	0	0
0.961175	0.956322	0.970893	0	0	0
0.0703807	0.395263	0	0	0	0
0.421163	0.57745	0.514282	0	0	0
0	0.398274	0.936753	0	0	0
0.822024	0.764903	0.48948	0	0	0
0.229189	0.224081	0.473137	0	0	0
0.927345	0.913892	0.936864	0.354576	0	0
0.873761	0.73626	0.434102	0	0	0
0.952626	0.93597	0.947704	0	0	0
0.897751	0.911689	0.999047	0	0	0
0.889578	0.913171	0.964841	0.433255	0	0.893529
0.679798	0.666424	0.950537	0.610319	0	0.923992
0.816127	0.746104	0.625519	0	0	0
0.936208	0.913899	0.997513	0	0.790644	0.113449
0.475452	0.480227	0.623526	0	0	0
0.875551	0.857535	0.91185	0	0	0
0.96474	0.959673	0.933938	0.472236	0.4431	0.139955
0.916067	0.932446	0.98659	0.340389	0.634382	0
0.945202	0.90698	0.989561	0.0789545	0.762803	0.683313
0.715922	0.708527	0.770503	0	0	0
0.936355	0.94286	0.966803	0	0	0
0.0341306	0	0.785924	0	0	0
0.905105	0.887174	0.990502	0	0	0
0.955419	0.92732	0.935006	0.340888	0	0
0.969316	0.966308	0.952397	0	0	0
0.796783	0.847556	0.851221	0	0.0106972	0.00331928
0	0	0.0140506	0	0	0
0.998445	0.986086	0.978014	0	0	0
0.952413	0.976751	0.915738	0	0	0
0.332538	0.404344	0.405	0	0	0
0.723084	0.75657	0.805159	0	0	0
0.919908	0.906059	0.967626	0.237794	0	0
0	0	0	0	0	0
0	0.978857	0.962739	0	0	0
0	0.982849	0.933463	0	0	0
0.990206	0.988261	0.928838	0	0	0
0.978878	0.9928	0.977019	0	0	0
0	0	0.959957	0	0	0
0	0	0	0	0	0
0.96176	0.941379	0.916477	0	0	0
0.998767	0.99755	0.975889	0	0	0
0.957623	0.966202	0.982664	0	0	0
0.867116	0.938938	0.948023	0	0	0
0	0.969684	0.919231	0	0	0
0	0.983413	0.96026	0	0	0
0.208706	0.346469	0.972258	0	0	0
0.481371	0.563395	0.586663	0	0.68663	0.362874
0.958359	0.94543	0.978634	0	0	0
0.941796	0.929902	0.922488	0.616352	0	0
0.880345	0.96778	0.933072	0	0	0
0.840201	0.894322	0.968783	0	0	0
0.853541	0.834368	0.89427	0	0	0
0.954421	0.931998	0.948233	0	0.672067	0.131115
0.965468	0.939574	0.957655	0.361994	0	0
0.956086	0.95519	0.952767	0	0.978032	0.978032
0.977103	0.998027	0.878428	0	0	0
0.959846	0.950966	0.953861	0.634857	0	0
0.975711	0.974065	0.953595	0	0.420901	0.432926
0.969422	0.971768	0.970112	0	0.51243	0.513286
0.924022	0.929915	0.948164	0	0	0
0.970494	0.968851	0.966702	0.0557926	0.740714	0.740714
0.990924	0.9982	0.972073	0	0.712175	0.712175
0.99581	0.968103	0.986577	0	0.739775	0.739775
0.96787	0.965608	0.988856	0	0.685673	0.693651
0.951423	0.944925	0.973663	0	0	0
0.929591	0.935775	0.99338	0	0	0
0.948568	0.959241	0.979479	0	0.558526	0.575244
0.902506	0.919779	0.961133	0	0.687329	0.688347
0.924789	0.949182	0.974758	0	0.581167	0.586922
0.934462	0.943772	0.96014	0.00570663	0	0.774019
0.895617	0.815092	0.795026	0	0	0
0.973442	0.793952	0.811721	0	0	0
0.0103384	0.102577	0.249499	0	0	0
0.994676	0.968282	0.996115	0	0	0
0.988369	0.96373	0.933229	0	0	0
0.847671	0.825708	0.887878	0	0	0
0.982517	0.999224	0.991296	0.0134893	0.577303	0.58353
0.965416	0.99481	0.909908	0	0	0
0.938592	0.922024	0.967359	0	0.642777	0.652836
0.939721	0.907858	0.997902	0	0	0
0.996289	0.962881	0.935728	0	0	0
0.961925	0.914561	0.966523	0	0	0
0.98446	0.934965	0.999993	0	0	0
0.988653	0.956798	0.922782	0	0	0.0323956
0.998759	0.900587	0.998106	0	0.285344	0.315534
0.982988	0.948665	0.950803	0	0.843377	0.914594
0.979695	0.899244	0.985305	0	0.64526	0.684305
0.948288	0.961785	0.930325	0	0.648699	0.676976
0	0	0.703034	0	0.144344	0.48963
0	0	0	0	0	0
0.900256	0.892609	0.918305	0	0	0.983278
0.956184	0.952168	0.963295	0.575192	0.878632	0.878632
0.930022	0.929798	0.962681	0	0.78336	0.777351
0.958284	0.953794	0.973032	0.610854	0.956751	0.956751
0.925047	0.854284	0.984284	0	0	0
0.767361	0.739977	0.793893	0	0	0
0.933176	0.929712	0.957317	0.541078	0.867781	0.866574
0.995169	0.966238	0.993737	0.442789	0.975744	0.901208
0.872059	0.861285	0.992578	0	0.834926	0
0.962615	0.946042	0.991848	0	0.950839	0.877937
0.867785	0.86466	0.9475	0	0	0
0.944325	0.918958	0.963168	0	0.832979	0.630272
0.991916	0.979677	0.993612	0	0	0.605155
0.967425	0.945297	0.99021	0.398383	0.886333	0
0.937433	0.912507	0.9589	0	0.854835	0
0	0.947268	0.949104	0	0	0
0.958483	0.945572	0.976992	0	0	0.688657
0.931935	0.918554	0.977399	0	0.913699	0.914887
0.947056	0.941759	0.976685	0.0188673	0.917722	0.945229
0.915954	0.917928	0.98033	0.0516714	0	0.966125
0.0406937	0.914133	0.97527	0	0	0
0.939248	0.934105	0.973423	0	0.801723	0
0.978792	0.98485	0.892855	0	0	0
0.900064	0.886753	0.998623	0	0	0
0.948811	0.961322	0.997185	0	0.727033	0.728325
0.97308	0.969821	0.975851	0	0.830404	0.865539
0.946004	0.942021	0.959773	0	0	0
0.924039	0.91438	0.985321	0.0108842	0	0
0.9632	0.965431	0.996729	0.00249206	0.844239	0.872007
0.878367	0.880328	0.985538	0	0	0
0.92965	0.932243	0.828855	0	0	0
0.939232	0.893995	0.890943	0	0	0
0.931798	0.916911	0.951214	0	0	0
0.999732	0.995899	0.924933	0	0	0
0.988107	0.974054	0.95562	0	0.182757	0.430401
0.898582	0.915102	0.950294	0	0.41587	0.647889
0.870975	0.887609	0.952038	0	0	0
0.695033	0.771231	0.857588	0	0	0
0.993866	0.938392	0.992354	0	0.723669	0.736236
0.939978	0.971844	0.974298	0	0.869679	0.905487
0.948601	0.977831	0.991705	0	0.76023	0.777984
0	0	0	0.00678915	0	0
0	0	0	0	0	0
0	0	0.951035	0	0	0
0.999204	0.981412	0.988193	0.00870916	0.640688	0.641485
0.995549	0.971183	0.996543	0	0	0.660118
0.946813	0.950309	0.999767	0	0	0
0	0	0	0	0	0
0	0	0	0	0	0
0	0	0	0	0	0
0.996931	0.961129	0.98298	0	0	0
0	0	0.961529	0	0	0
0.443849	0.56603	0.986275	0	0	0
0.979897	0.989307	0.970236	0	0	0
0	0	0	0	0	0
0	0	0.649889	0	0	0
0.807867	0.842763	0.677953	0	0	0
0.652168	0.602026	0.482199	0	0	0
0.967988	0.957337	0.987707	0	0	0
0.869884	0.873076	0.883068	0	0	0
0.903842	0	0.917636	0	0	0
0.985415	0.954243	0.988185	0	0.632517	0.632517
0.935555	0.862857	0.895419	0	0	0
0.986963	0.893471	0.985217	0	0	0
0.965665	0.964054	0.866263	0	0	0
0.825961	0.875392	0.789756	0	0.744256	0
0	0	0	0	0	0
0.951105	0.913508	0.985252	0	0.591242	0.608101
0.945586	0.922155	0.993014	0	0.729377	0.735861
0.881233	0.811229	0.819197	0	0	0
0	0	0	0	0	0
0.712297	0.818329	0.666293	0.547968	0	0
0.85298	0.877527	0.854629	0.575	0	0
0.97174	0.962314	0.99686	0.560023	0	0
0.969204	0.994928	0.995712	0.5204	0	0
0.922952	0.995665	0.955385	0.0229007	0	0
0.920059	0.976192	0.961468	0.318979	0.871064	0.473225
0	0.0159787	0.581217	0	0	0
0.882963	0.904361	0.925012	0	0	0
0.906803	0.924121	0.969589	0	0	0
0.873078	0.884329	0.899023	0	0	0
0.945359	0.962807	0.979384	0	0	0
0.918864	0.926625	0.94982	0.530833	0	0
0.904374	0.92593	0.930496	0	0	0
0.955172	0.977401	0.952511	0.296593	0	0
0.958899	0.987218	0.952759	0	0	0
0.949212	0.959105	0.909725	0	0	0
0.956232	0.979394	0.950608	0	0	0
0.906819	0.954072	0.927763	0	0	0
0.876971	0.905519	0.915703	0	0	0
0.906799	0.914624	0.912665	0.0118468	0	0
0.963306	0.982003	0.970756	0.321498	0.963847	0.461557
0.892978	0.925804	0.876899	0	0	0
0.91041	0.950465	0.981731	0	0	0
0.674463	0.896464	0.750867	0	0	0
0.985994	0.715112	0.591524	0	0	0
0.967523	0.987037	0.961818	0.00299929	0	0
0.949457	0.95609	0.986768	0.800265	0.869647	0.871814
0	0	0	0	0	0
0.999014	0.998519	0.96947	0	0.768196	0.00274816
0.994358	0.982182	0.995952	0	0.417745	0.25368
0.953741	0.528945	0.646853	0	0	0
0.676723	0.602162	0.685133	0	0	0
0.989594	0.998262	0.990539	0	0	0
0.94439	0.959439	0.989107	0.842031	0.972826	0.973795
0.952262	0.960805	0.999006	0.417166	0	0
0.691831	0.260398	0.772671	0	0	0
0.958763	0.938073	0.966157	0.312198	0	0
0.980953	0.997562	0.983086	0	0	0
0.96877	0.867378	0.931093	0	0	0
0.966338	0.962188	0.893243	0	0	0
0.901478	0.852528	0.996617	0	0.871808	0
0.922491	0.88558	0.983648	0	0.924018	0
0.92309	0.949554	0.977823	0.55908	0.939754	0.866361
0	0	0	0	0	0
0.938248	0.92789	0.983428	0	0.92801	0
0.963804	0.96377	0.99355	0.70707	0.938784	0.934671
0	0	0.933455	0	0	0
0.977991	0.997314	0.985286	0.0358692	0	0
0.966039	0.975306	0.829126	0	0	0
0.846861	0.84218	0.983069	0	0	0
0.954621	0.973222	0.993777	0	0	0
0	0	0	0	0	0
0	0	0	0	0	0
0	0	0	0	0	0
0.939702	0.942681	0.939626	0	0	0
0.945946	0.975508	0.9804	0	0.928379	0.933008
0.95792	0.980465	0.98514	0	0	0
0.941901	0.952233	0.95727	0	0.892124	0.49321
0.912633	0.926562	0.96982	0	0.988015	0
0.957283	0.990854	0.996031	0	0.899247	0.900732
0.237774	0.549399	0.170431	0	0	0
0.874586	0.979673	0.943572	0	0	0
0.963814	0.966516	0.978535	0	0	0
0.898559	0.999327	0.927765	0	0	0
0.950905	0.981425	0.977182	0	0.979441	0.865363
0.689348	0.378846	0.808913	0	0	0
0.948983	0.958082	0.962307	0	0	0
0.370089	0.787288	0.255837	0	0	0
0.928531	0	0.993617	0	0	0
0.931544	0.948069	0.93444	0	0	0
0.913386	0.881532	0.9055	0	0.718391	0.816792
0.920703	0.881841	0.895204	0.0080301	0.717634	0.74583
0.852457	0.817	0.88653	0	0	0
0.902786	0.86884	0.893824	0	0	0
0.983244	0.9839	0.948975	0	0	0
0.923584	0.836982	0.849381	0	0	0
0.557738	0.544122	0.652473	0	0	0
0.920223	0.893778	0.988029	0	0	0
0.998262	0.998828	0.97904	0	0	0
0.613178	0.824706	0.590169	0	0	0
0.823136	0.822672	0.820122	0	0	0
0.997428	0.996906	0.926388	0.751477	0	0
0.99459	0.990371	0.997364	0.909072	0	0
0.896286	0.893277	0.90183	0	0	0
0.94112	0.932587	0.970563	0.68588	0	0
0.903781	0.864918	0.981235	0	0	0
0.900161	0.861308	0.934378	0	0	0
0.975887	0.993974	0.991205	0.04788	0	0
0.978053	0.912713	0.999033	0	0	0
0.974142	0.988543	0.98928	0	0.974393	0.974393
0.99268	0.968353	0.971739	0	0	0
0.952985	0.971492	0.957533	0	0.0710424	0.781777
0	0	0	0	0	0
0	0	0	0	0	0
0.996822	0.996822	0.981083	0	0	0
0.724309	0.799389	0.748433	0	0	0
0.938993	0.981235	0.942584	0.0370945	0	0
0.977004	0.999396	0.98837	0	0	0
0.983545	0.978512	0.986514	0	0.797541	0.799224
0.978919	0.978919	0.987058	0	0.866945	0.874025
0.992881	0.795153	0.913583	0	0	0
0	0	0	0	0	0
0	0	0	0	0	0
0.961544	0.902249	0.981244	0	0	0
0.975783	0.99203	0.799344	0	0	0
0.588345	0.712241	0.696201	0.00688475	0	0
0.978371	0.921794	0.873673	0	0	0
0.834259	0.811608	0.73227	0	0	0
0.818502	0.82965	0.750836	0	0	0
0.994835	0.995599	0.995425	0.0673184	0.369918	0.373172
0.846985	0.885972	0.792567	0	0	0
0.622496	0.61961	0.699426	0	0	0
0	0	0	0	0	0
0.0204068	0.0218357	0	0	0	0
0	0	0.948486	0	0	0
0	0	0	0	0	0
0.0570279	0.0109014	0.120196	0	0	0
0.97515	0.970228	0.962209	0.00443828	0.565492	0.566746
0.753824	0.00581057	0.983653	0	0	0
0.886233	0.869644	0.918961	0	0	0
0.960368	0.923094	0.660986	0	0	0
0.792378	0	0.924136	0	0	0
0.964096	0.957693	0.973946	0	0.896025	0.993916
0.73403	0.783208	0.696965	0	0	0
0.997066	0.989636	0.959227	0.0508396	0	0
0.930779	0.91034	0.998416	0.00488093	0	0.813957
0.787832	0.667625	0.948904	0	0.597897	0.640433
0.595991	0.491039	0.589145	0	0	0
0	0	0	0	0	0
0	0	0	0.0196506	0	0
0	0	0	0	0	0
0	0	0	0	0	0
0	0	0	0	0	0
0	0	0	0	0	0
0	0	0	0	0	0
0	0	0	0	0	0
0.899342	0.897053	0.918889	0	0	0
0.929021	0.94561	0.942399	0	0	0
0	0	0	0	0	0
0.287103	0.277847	0.304234	0	0	0
0	0	0	0	0	0
0	0	0	0	0	0
0	0	0	0	0	0
0	0	0	0	0	0
0	0	0	0	0	0
0	0	0	0	0	0
0	0.845586	0	0	0	0
0	0	0	0	0	0
0.876179	0.719441	0.83472	0	0	0
0	0	0	0	0	0
0.997458	0.978649	0.996219	0	0	0
0.900521	0.763592	0.835241	0	0	0
0.908928	0.774756	0.889256	0	0	0
0.107035	0	0.24274	0	0	0
0.958131	0.985279	0.958005	0	0	0
0.937448	0.913358	0.957087	0	0	0
0.990698	0.986097	0.952408	0	0	0
0	0	0	0	0	0
0.0436606	0	0.183908	0	0	0
0	0	0	0	0	0
0	0	0	0	0	0
0	0	0	0	0	0
0.728431	0.890876	0.924466	0	0	0
0	0	0	0	0	0
0.775724	0.703334	0.930414	0	0	0
0.969234	0.868035	0.838619	0	0	0.369999
0.738732	0.798259	0.517704	0	0	0
0	0	0.0413959	0	0	0
0.996022	0.943692	0.890509	0	0	0.988369
0	0	0	0	0	0
0.0580587	0	0.115325	0	0	0
0.83045	0.710796	0.808951	0	0.267049	0.349841
0	0	0	0	0	0
0.939747	0.939081	0.942534	0	0.516127	0.541505
0.867046	0.872953	0.876616	0.0550193	0	0
0.976891	0.971764	0.979286	0	0.858049	0.858049
0.917655	0.923684	0.957065	0	0.927695	0.927695
0.940674	0.940209	0.981451	0	0.998128	0.998128
0.942708	0.94294	0.98741	0	0.952138	0.952138
0.963103	0.974926	0.978437	0	0.816832	0.816832
0.865792	0.885287	0.897729	0	0.680567	0.680567
0.960114	0.96023	0.997792	0	0.937638	0.937638
0.962748	0.947757	0.975308	0	0.904706	0.626546
0.928777	0.922797	0.962498	0	0.909895	0.662835
0.996556	0.998551	0.986131	0	0.855618	0.855618
0.791795	0.748022	0.922557	0	0	0
0.98168	0.981036	0.986732	0	0.989986	0.907982
0.609358	0.572326	0.661662	0	0	0
0.875196	0.862655	0.851976	0	0	0
0.966322	0.94643	0.993293	0	0.998582	0.616665
0	0	0	0	0	0
0.965011	0.943489	0.959012	0	0	0
0.988052	0.94733	0.990648	0	0	0
0	0	0	0	0	0
0.977388	0.939603	0.96254	0.0801494	0.882942	0.742349
0	0	0	0	0	0
0.96163	0.925164	0.945199	0.00333403	0	0
0.947517	0.955339	0.953745	0	0.479267	0.480406
0.944763	0.950671	0.943893	0	0	0
0.936187	0.933518	0.976499	0	0.768985	0.768985
0.897481	0.936398	0.998977	0	0.999398	0.999398
0.975775	0.984062	0.978342	0	0.919376	0.919376
0.963897	0.965512	0.995038	0	0.955851	0.955851
0.918508	0.939377	0.924927	0	0.0353813	0.09683
0.786706	0.799724	0.796686	0	0	0
0	0	0	0	0	0
0.960859	0.98734	0.917072	0	0	0
0.978684	0.968762	0.990771	0	0.9481	0.950045
0.977172	0.967396	0.997781	0	0.997728	0.645713
0.955389	0.902132	0.792458	0	0	0
0.894121	0.890948	0.832956	0	0	0
0.934511	0.927161	0.978876	0	0.989192	0.735563
0.992021	0.984496	0.996127	0	0.861212	0.861212
0.904605	0.885192	0.874849	0	0	0
0.978807	0.973463	0.963775	0	0.995035	0.879006
0.815344	0.928831	0.564664	0	0	0
0.943639	0.84983	0.964557	0	0.598876	0.665845
0.983705	0.968378	0.96908	0	0.997108	0
0.990254	0.964218	0.950255	0	0	0
0.961476	0.907761	0.902713	0	0.980301	0
0.970464	0.918116	0.977772	0	0.816478	0.818029
0	0	0	0.429113	0	0
0	0	0	0	0	0
0	0	0	0	0	0.923171
0.968232	0.977739	0.989611	0.734577	0.958124	0.958124
0.983662	0.971057	0.971471	0.832086	0.969127	0.969127
0.949984	0.936833	0.979838	0	0.899034	0.899034
0.973582	0.96395	0.960541	0.71003	0.999486	0.999486
0.99786	0.987149	0.995903	0.769065	0.971567	0.971567
0.987609	0.968337	0.971731	0	0.410894	0.903464
0.927551	0.988175	0.19526	0	0	0
0.64492	0.72696	0.746327	0.128424	0	0.530905
0.990008	0.973545	0.959613	0	0.977764	0.828912
0.559382	0.550143	0.576089	0	0	0
0.999183	0.984361	0.983661	0	0.999549	0
0.875911	0.843236	0.873478	0	0	0
0.656534	0.799138	0.802721	0	0	0.00285354
0.0304706	0.041872	0.524761	0	0	0
0.938863	0.923118	0.918231	0	0.967605	0.358474
0.939205	0.956623	0.95514	0.0390177	0	0
0.741862	0.788279	0.925986	0	0	0
0.998164	0.986651	0.979004	0	0.873375	0.873375
0.955785	0.964006	0.939461	0	0	0
0.989892	0.99616	0.992706	0.0118537	0	0
0.631885	0.614204	0.666365	0	0	0
0.790871	0.739815	0.762356	0	0	0
0	0.639314	0.998783	0	0	0
0.76185	0.762981	0.835282	0	0	0
0.754493	0.609454	0.975866	0	0	0
0	0	0	0	0	0
0	0.867549	0.708589	0	0	0
0.980448	0.980161	0.975361	0	0	0
0.979839	0.984917	0.991592	0	0.951903	0.715627
0.996732	0.963447	0.664516	0	0	0
0.566604	0.133231	0.156791	0	0	0
0.00372771	0.617226	0.965319	0	0	0
0.171601	0.931721	0.924226	0	0	0
0.989709	0.944933	0.975876	0	0	0
0.949479	0.899017	0.989589	0	0	0
0.976192	0.922574	0.987954	0.000858322	0	0
0.659384	0.661295	0.661807	0	0	0
0.960463	0.956649	0.993926	0	0.977931	0
0.972506	0.962833	0.964421	0	0	0
0	0.953074	0.994579	0	0	0
0.138036	0	0	0	0	0
0.785613	0.792444	0.789784	0	0	0
0.880953	0.901266	0.993601	0	0	0
0.840493	0.913326	0.952211	0	0	0
0.968962	0.942123	0.962813	0	0	0
0.833993	0.602427	0.816926	0	0	0
0.849575	0.70759	0.827588	0	0	0
0.966827	0.990407	0.913643	0	0	0
0.605798	0.703743	0.763966	0	0	0
0	0.0126965	0	0	0	0
0.980862	0.922186	0.981911	0	0	0
0.995607	0.927017	0.980493	0.0405136	0	0
0.995752	0.913596	0.918965	0	0	0
0.923599	0.901201	0.968327	0.925324	0	0
0.999574	0.938953	0.975454	0.910067	0	0
0.979999	0.976617	0.999131	0.79542	0.856571	0.856571
0.980078	0.988144	0.959047	0.943784	0.930157	0.930157
0.964899	0.976253	0.970843	0.892648	0.972676	0.972676
0.95531	0.961132	0.947188	0.914021	0.990884	0.990884
0.996342	0.998007	0.999726	0.918576	0.940553	0.940553
0.919529	0.917757	0.978487	0.877099	0	0
0.833726	0.812344	0.827089	0.143041	0	0
0.990028	0.981007	0.996953	0	0	0
0.999322	0.963767	0.983807	0	0.997134	0.96681
0.984518	0.951527	0.991027	0.212858	0.799886	0.830717
0.963824	0.956938	0.999775	0.595017	0.810243	0.810243
0.914045	0.882518	0.960119	0	0.916396	0.921287
0.91394	0.877174	0.949928	0.872323	0.984255	0.83761
0	0	0	0	0	0
0.0157015	0.132233	0	0	0	0
0	0	0	0	0	0
0	0	0	0	0	0
0	0	0.474051	0	0	0
0	0	0.545204	0	0	0
0	0	0.757429	0	0	0
0.92858	0.876437	0.934155	0.645128	0.9848	0
0	0	0.0297431	0	0	0
0	0.42875	0.633934	0	0	0
0.017694	0.972024	0.841414	0	0	0
0.948936	0.881798	0.98894	0.729138	0.871017	0.718945
0	0	0	0	0	0
0	0	0	0	0	0
0	0	0	0	0	0
0	0	0	0	0	0
0.935421	0.920347	0.990302	0	0	0
0.99073	0.990601	0.990584	0.050288	0	0
0.985538	0.996466	0.982772	0	0.788894	0.788894
0.972757	0.973555	0.998915	0	0.848213	0.848213
0.985877	0.988857	0.99875	0.0602266	0.68724	0.68724
0.212397	0.209117	0.231511	0	0	0
0	0	0	0	0	0
0	0	0	0	0	0
0.95429	0.951706	0.960591	0	0	0
0.751076	0.765494	0.715697	0	0	0
0.966631	0.978119	0.966115	0	0	0
0.836398	0.798591	0.853665	0	0	0
0	0.653597	0.789624	0	0	0
0.932592	0.944949	0.930671	0	0	0
0.992331	0.965938	0.912669	0	0	0
0.989172	0.992005	0.986723	0.0144415	0	0
0.785445	0.875031	0.950948	0	0	0
0.826712	0.863243	0.922311	0	0	0
0	0	0	0	0	0
0.926653	0.920052	0.924701	0	0	0
0.931435	0.889164	0.875883	0	0	0
0.85505	0.911568	0.850587	0	0	0
0	0	0	0	0	0
0.957271	0.922955	0.965877	0	0	0.447161
0.806853	0.780683	0.685248	0	0	0
0.69045	0.598493	0.611011	0	0	0
0	0	0.962741	0	0	0
0.962351	0.997099	0.947505	0	0	0
0	0	0	0	0	0
0	0	0	0	0	0
0.953289	0	0	0	0	0
0.957463	0.886187	0.977671	0	0.655306	0.709089
0.944564	0.977647	0.816662	0	0	0
0.506427	0.384233	0.677062	0	0	0
0.902766	0.960543	0.919939	0	0	0
0	0	0	0	0	0
0	0	0	0	0	0
0	0	0	0	0	0
0.943528	0.867783	0.946841	0	0	0
0.87758	0.976845	0.943116	0	0	0
0.973989	0.823334	0.972387	0	0	0
0.844277	0.802931	0.984179	0	0	0
0	0	0	0	0	0
0	0	0.714998	0	0	0
0.923619	0.782043	0.969787	0	0	0
0.645889	0.699108	0.914556	0	0	0
0.369256	0.418984	0.149402	0	0	0
0.132207	0.189163	0	0	0	0
0.631587	0.621088	0	0	0	0
0.561224	0.536115	0.621496	0	0	0
0.634135	0.634051	0.718363	0	0	0
0.670546	0.654239	0.767728	0	0	0
0	0	0	0	0	0
0	0	0.608855	0	0	0
0	0	0	0	0	0
0.485011	0.861294	0.896646	0	0	0
0.647294	0.730246	0.622508	0	0	0
0.853923	0.887683	0.90153	0	0	0
0	0	0	0	0	0
0	0	0	0	0	0
0	0	0	0	0	0
0.808819	0.713522	0.538073	0	0	0.31386
0.756749	0.779218	0.749136	0	0	0
0.905714	0.931922	0.892805	0	0	0
0.956681	0.963577	0.923116	0	0	0
0.819002	0.868761	0.854953	0	0	0
0.887686	0.790696	0.747574	0.602051	0	0
0.862442	0.962016	0.600401	0.363619	0	0
0.912004	0.83311	0.754215	0.533615	0	0
0.83829	0.691114	0.871278	0.599728	0	0
0.832588	0.946062	0.635624	0.338959	0	0
0.810469	0.855424	0.779981	0.346886	0	0
0.279523	0.627807	0.752141	0.493667	0	0
0.650643	0.316425	0.934333	0.654294	0	0
0.186424	0.938977	0.6756	0.258617	0	0
0.773395	0.873965	0.754249	0.0281677	0	0
0.0401222	0.670921	0.30428	0	0	0
0	0.705208	0.726006	0	0	0
0.790681	0.999433	0.941742	0	0	0
0.463043	0.691724	0.415181	0	0	0
0.769413	0.958983	0.840677	0	0	0
0.914015	0.981752	0.784173	0	0	0
0.269377	0.805708	0.825629	0	0	0
0.677637	0.531326	0.421282	0	0	0
0.453318	0.814477	0.402289	0	0	0
0.884702	0.864478	0.701229	0	0	0
0.243916	0.701874	0.826765	0.00560006	0	0
0	0	0.994003	0	0	0
0.420669	0.553822	0.441974	0	0	0
0.274379	0.519153	0.268909	0	0	0
0.682415	0.754543	0.860348	0	0	0
0.883787	0.974517	0.95801	0	0	0
0	0.193475	0	0	0	0
0.745728	0.745375	0.845488	0.083559	0	0
0.869992	0.870694	0.929127	0.0288322	0	0
0.948953	0.940937	0.962968	0.040561	0	0
0.912319	0.913069	0.935724	0.0674655	0	0
0.947835	0.942628	0.973613	0.0252219	0	0
0.722071	0.71406	0.74882	0.0627913	0	0
0.77152	0.769822	0.815567	0	0	0
0.638829	0.630929	0.6844	0.0396772	0	0
0.862239	0.852499	0.903457	0	0	0
0	0	0	0.0144705	0	0
0	0	0	0	0	0
0	0	0	0	0	0
0	0	0	0	0	0
0	0	0	0	0	0
0	0	0	0	0	0
0	0.874128	0.871697	0	0	0.459214
0	0.91863	0.920869	0	0	0.387492
0	0.815994	0.832744	0	0	0
0	0	0.965921	0	0	0
0.975666	0.723156	0.790113	0	0	0
0	0.521932	0.537515	0	0	0
0.958426	0.826803	0.9388	0	0	0
0	0.690321	0.800213	0	0	0
0.721814	0.668451	0.763874	0.0207839	0	0
0.718809	0.661222	0.790972	0	0	0
0	0.896611	0.936885	0	0	0
0.524804	0.45597	0.833687	0	0	0
0.374565	0.233953	0.58634	0	0	0
0	0	0.418251	0	0.0104633	0.0104633
0	0	0.977936	0.0361701	0.0355326	0.0351509
0	0	0.942107	0.0466736	0.0451158	0
0.602757	0.621107	0.922165	0.00842279	0.00431155	0.0021388
0.562082	0.579141	0.722133	0	0	0
0.787795	0.800801	0.841466	0	0	0
0.693304	0.674202	0.868732	0.00175966	0	0
0.56342	0.595424	0.68622	0.00564541	0.00342061	0.000610731
0.752242	0.738941	0.935829	0	0	0
0	0.414313	0.743424	0	0	0
0.558771	0.56055	0.792927	0.0112272	0.00899502	0.00754302
0	0	0.676395	0	0	0
0	0.866086	0.929859	0.0120838	0.861312	0.862366
0	0.771982	0.819711	0	0.998945	0.998759
0.723217	0.881796	0.930264	0	0.855397	0.855397
0	0.814586	0.868844	0.0195933	0.932846	0.934983
0	0.755275	0.785756	0	0.919695	0.894788
0.944109	0.898544	0.901999	0	0.72048	0.724866
0	0.899223	0.948013	0.011757	0.875675	0.95057
0	0.749856	0.819534	0	0.99823	0.992021
0	0.724506	0.840549	0	0.958807	0.905221
0	0.944891	0.91793	0	0	0
0	0	0.578568	0	0	0
0	0	0.702069	0.00577332	0	0
0.678686	0.716744	0.822759	0.00951995	0.00835179	0
0.472243	0.640156	0.934582	0	0	0
0.708846	0.770221	0.881461	0	0.00679327	0.00193797
0.275084	0	0.919617	0	0	0
0.106422	0.438671	0.909905	0	0.0292024	0.00276032
0	0.955039	0.994524	0	0	0.133409
0	0.968276	0.743952	0	0	0
0	0.875724	0.989284	0	0	0
0.0812244	0.977024	0.690727	0	0	0
0	0	0	0	0	0
0	0	0	0	0	0
0	0	0	0	0	0
0.496549	0.964606	0.655613	0	0.681373	0.727134
0	0	0	0.00314007	0.0021717	0.00192247
0	0	0.731933	0	0	0
0	0	0	0	0	0
0	0	0	0	0	0
0.538191	0.53778	0.637544	0.165992	0	0
0.977008	0.964048	0.986913	0.787456	0	0
0.986302	0.984195	0.954122	0.878463	0.980357	0.980357
0.961202	0.955472	0.989014	0.646011	0.97775	0.97775
0.958475	0.953973	0.989587	0.842684	0.982995	0.982995
0.972909	0.979762	0.969168	0.858952	0.222014	0.232351
0.777452	0.71925	0.618894	0	0	0
0.991056	0.970858	0.983634	0	0.91819	0.920873
0.964683	0.997127	0.984683	0.570849	0.959181	0.734674
0.855526	0.845255	0.943091	0	0	0
0.949476	0.940985	0.861391	0	0	0
0.988478	0.945767	0.984103	0	0.982112	0.722071
0.885015	0.938218	0	0	0	0
0.382399	0.53397	0	0	0	0
0	0	0	0	0	0
0.916688	0.951553	0.825615	0	0	0
0.965275	0.995969	0.975483	0.727312	0.773969	0.773969
0.631508	0.590791	0	0	0	0
0.469023	0.612478	0	0	0	0
0.816844	0.799607	0.751339	0	0	0
0.950515	0.857735	0.873039	0	0	0
0.970938	0.926521	0.998488	0	0	0
0.00438017	0	0.649425	0	0	0
0.820332	0.85674	0.799483	0	0	0
0.852066	0.859976	0.734473	0	0	0
0.983282	0.987438	0.994194	0	0.886809	0.725104
0.932236	0.969967	0.922657	0	0	0
0.958812	0.966049	0.969046	0.898457	0	0
0.947592	0.957262	0.98897	0	0	0
0.980459	0.984955	0.982563	0	0	0
0.995418	0.941368	0.953945	0.0247236	0	0
0.68637	0.532479	0.503614	0	0	0
0.964667	0.961167	0.990963	0	0.936319	0
0.91224	0.948691	0.930567	0	0	0.00603892
0.469882	0.341235	0.514481	0	0	0
0.940169	0.993654	0.914228	0.0661448	0	0
0.983744	0.987052	0.970817	0	0	0
0.947529	0.97021	0.988582	0	0	0
0.854459	0.900466	0.900973	0	0	0
0.993181	0.947993	0.982213	0.790861	0	0
0.946342	0.936845	0.987025	0	0	0
0.961921	0.903788	0.901366	0	0	0
0.835699	0.82241	0.579719	0	0	0
0.922307	0.952036	0.815304	0	0	0
0.930839	0.857819	0.797812	0	0	0
0.847948	0.822325	0.793037	0	0	0
0.738343	0.692247	0.569116	0	0	0
0.789462	0.68449	0.596706	0	0	0
0.939385	0.971575	0.925641	0	0	0
0.565852	0.66803	0.949151	0	0	0
0	0	0	0	0	0
0.987261	0.990061	0.944888	0	0	0
0	0	0	0	0	0
0	0	0	0	0	0
0.668169	0.65812	0.650881	0	0	0
0.956072	0.958747	0.984485	0	0	0
0.92472	0.91149	0.989353	0.812597	0.978654	0.978654
0.938559	0.932333	0.997554	0.785081	0.923945	0.923945
0.933495	0.914865	0.986811	0.759287	0.94551	0.948615
0.982768	0.976655	0.988692	0.903084	0.294141	0.294141
0.865171	0.824917	0.758596	0	0	0
0.605033	0.388284	0.040897	0	0	0
0.966263	0.959561	0.969755	0	0.856251	0.856251
0.920154	0.95212	0.896971	0	0	0
0.9746	0.998167	0.986725	0	0.95315	0.881524
0.634055	0.702387	0.740826	0	0	0
0.98661	0.995246	0.993215	0	0.978714	0.97745
0.808579	0.819816	0.745198	0	0	0
0.993789	0.978027	0.996968	0.761445	0.758853	0.758853
0.689478	0.677862	0.861666	0	0	0
0.737116	0.644679	0.31566	0	0	0
0.872723	0.747091	0.896876	0	0	0
0.983423	0.74058	0	0	0	0
0.895042	0.923368	0.946354	0	0	0
0.912739	0.932468	0.968474	0	0	0
0.950438	0.968885	0.999732	0	0.94341	0.939448
0.928093	0.949597	0.996071	0	0	0
0.889915	0.900677	0.977479	0	0	0
0.97309	0.944973	0.860766	0	0	0
0.626899	0.46795	0.358711	0	0	0
0.975394	0.977738	0.997259	0	0.925088	0.666027
0.942756	0.901833	0.954379	0	0	0
0.99764	0.961848	0.988027	0.787309	0	0
0.959031	0.951406	0.991754	0	0	0
0.830981	0.82726	0.924369	0	0	0
0.676545	0.737058	0.871979	0	0	0.000988922
0.901703	0.997968	0.913629	0	0	0
0.526276	0.601119	0.933993	0	0	0
0.634578	0.429923	0.667973	0	0	0
0.790311	0.764202	0	0	0	0
0.9692	0.986047	0.969248	0	0	0
0.967986	0.936935	0.964744	0.00248875	0	0
0	0	0	0	0	0
0.0260776	0	0.0346536	0	0	0
0.997092	0.983482	0.994642	0	0.694372	0.695033
0.997825	0.981247	0.987931	0	0.740755	0.741241
0.96223	0.975065	0.991977	0	0	0
0	0	0	0	0	0
0	0	0	0	0	0
0	0	0	0	0	0
0.972706	0.984386	0.996529	0	0	0
0	0.956005	0.921691	0	0	0
0	0	0.473177	0	0	0
0.528167	0.946867	0.983302	0	0	0
0	0	0	0	0	0
0	0	0	0	0	0
0	0	0.731818	0	0	0
0	0.288649	0.703729	0	0	0
0	0	0.684389	0	0	0
0.968749	0.928374	0.987176	0	0	0
0	0	0.12495	0	0	0
0.861556	0.801327	0.936876	0	0	0
0	0	0	0	0	0
0	0.03888	0	0	0	0
0	0	0	0	0	0
0	0	0	0	0	0
0	0	0	0	0	0
0	0	0	0	0	0
0.984369	0.925688	0.994738	0	0.53988	0.547841
0.781901	0.838716	0.876003	0	0	0
0	0	0	0	0	0
0	0.130855	0	0	0	0
0	0.236642	0	0	0	0
0	0	0.327856	0	0	0
0.948731	0	0.900493	0	0	0
0.0947532	0.659859	0.832054	0	0	0
0.105792	0.722524	0.783742	0	0	0
0.0405322	0.591558	0.7811	0	0	0
0.921214	0.833998	0.901612	0	0.592687	0.70507
0	0	0	0	0	0
0	0.711349	0.820563	0	0	0
0.481481	0.801415	0.827021	0	0	0
0.197314	0.872622	0.566312	0	0	0
0.141632	0	0	0	0	0
0.908642	0	0.262936	0	0	0
0.838663	0	0	0	0	0
0.810167	0.630795	0.66043	0	0.542631	0.542631
0	0	0	0.00605283	0	0
0.952362	0.96548	0.966524	0	0	0
0.960427	0.969771	0.931786	0.742735	0.940875	0.942014
0.976821	0.985129	0.963997	0	0.821763	0.821763
0.978012	0.996565	0.986062	0.711281	0.822707	0.822707
0.998132	0.982138	0.96815	0	0	0
0.825352	0.716129	0.834575	0	0	0
0.919032	0.982503	0.950206	0	0	0
0.0377637	0.154926	0	0	0	0
0.681575	0.633803	0.909251	0	0	0
0.995814	0.969505	0.992953	0	0	0.956617
0.97356	0.934125	0.949789	0	0	0
0.948186	0.917169	0.909787	0	0	0
0.963087	0.88979	0.967236	0	0	0
0.83017	0.755524	0.901151	0	0	0
0.849467	0.930469	0.77347	0	0	0
0.983113	0.99914	0.968411	0	0.575564	0.575564
0.975181	0.984138	0.939881	0	0	0
0.871217	0.899139	0.6901	0	0	0
0.798685	0.708314	0.921272	0	0	0
0.973	0.956388	0.886079	0	0	0
0.984843	0.979231	0.992065	0	0.941902	0.965363
0.935156	0.947731	0.973989	0	0	0
0.952841	0.946831	0.962395	0	0	0
0.846864	0.967644	0.976739	0	0	0
0.900718	0.945955	0.954039	0	0	0
0.950984	0.995269	0.99377	0.0177564	0	0
0.827343	0.845469	0.851812	0	0	0
0.863993	0.800912	0.912625	0	0	0
0.959246	0.95728	0.962799	0	0.915855	0
0.778051	0.644446	0.81955	0	0	0
0.998579	0.961636	0.98903	0	0	0
0.919655	0.905186	0.974697	0	0	0
0.973097	0.526059	0.785312	0	0	0
0.999211	0.990532	0.968145	0	0	0
0.999825	0.942229	0.994249	0	0	0
0.884904	0.856628	0.855325	0	0	0
0.408641	0.303593	0.34627	0	0	0
0.962239	0.917715	0.965562	0	0.367672	0.376968
0.987556	0.962474	0.985439	0	0.965359	0
0.778409	0.860151	0.768994	0	0.649436	0.656595
0	0	0	0	0	0
0	0	0	0	0	0
0	0	0	0	0	0
0.946423	0.909893	0.957206	0	0.571696	0.61097
0.932236	0.911406	0.991715	0.105111	0.644775	0.649098
0.91468	0.894503	0.955623	0.14171	0	0
0.819919	0.795649	0	0	0	0
0.821801	0.797982	0.887995	0.0354131	0	0
0.913367	0.899813	0.983919	0	0	0
0.926734	0.914184	0.968237	0.0970382	0	0
0.940274	0.932389	0.992586	0	0	0
0.170307	0	0	0	0	0
0.761381	0.980675	0.814804	0	0	0
0.963629	0.773484	0.324878	0	0	0
0.700888	0.855532	0	0	0.00624821	0.00114722
0.956487	0.922064	0.999635	0	0.728839	0.732964
0.95909	0.928456	0.993559	0	0.77723	0.77723
0	0.529319	0.939478	0	0	0
0.330199	0.381836	0.918808	0	0	0
0	0	0	0	0	0
0	0	0	0	0.00171031	0.000899085
0	0	0.539249	0	0	0
0.714946	0.958419	0.869597	0	0	0
0	0	0	0	0	0
0	0	0	0	0	0
0	0	0	0	0	0
0.961157	0.917303	0.988036	0	0.683663	0.683663
0.712217	0.84444	0.797284	0	0	0
0.906613	0	0.88821	0	0	0
0	0	0	0	0	0
0	0	0.0559927	0	0	0
0	0	0	0	0	0
0	0	0.962871	0	0	0
0.953464	0.986993	0.939219	0	0	0
0.961311	0.984067	0.964373	0	0	0
0	0	0	0	0	0
0	0	0	0	0	0
0.950146	0.882822	0.981098	0	0.64843	0.653123
0	0	0	0	0	0
0	0	0.796123	0	0	0
0	0	0	0	0	0
0	0	0	0	0	0
0.387962	0.390775	0.401744	0.0288715	0	0
0	0	0	0	0	0
0.788598	0.794383	0.818869	0.0751112	0	0
0.999981	0.995332	0.997729	0	0.607156	0.607156
0.941913	0.93286	0.970282	0	0.55095	0.55095
0.954887	0.958786	0.959848	0	0	0
0.119825	0.982877	0.993294	0.0182946	0	0
0	0.894041	0.902151	0	0	0
0.856051	0.856379	0.93852	0	0	0
0	0	0	0	0	0
0.885034	0.987134	0.991882	0	0	0
0.655594	0	0.491511	0	0	0
0.914606	0.933186	0.97134	0	0	0.439441
0	0	0	0	0	0
0.92988	0.932654	0.988988	0	0	0
0.912324	0.954062	0.934132	0	0	0.00940623
0.862509	0.92807	0.780209	0	0	0
0.82545	0.868833	0.720161	0	0	0
0.768949	0.773589	0.693226	0	0	0
0.963029	0.970956	0.992253	0	0	0
0.909952	0.920788	0.978175	0	0	0
0	0	0.77106	0	0	0
0.910341	0.894128	0.988857	0	0	0
0.736751	0.75018	0.907698	0	0	0
0.957019	0.951176	0.988162	0	0.691943	0.711627
0.936734	0.919124	0.914706	0	0	0
0.034902	0	0.948558	0	0	0
0.883838	0.946732	0.715609	0	0	0
0.710128	0.521847	0.9591	0	0	0
0.952649	0	0	0	0	0
0.771362	0	0.772045	0	0	0
0.997823	0.924571	0.981784	0	0	0
0.932358	0.911407	0.975035	0	0.716345	0.716345
0.829467	0.85387	0.853759	0	0	0
0	0	0.718933	0	0	0
0	0	0	0	0	0
0	0	0	0	0	0
0.969801	0	0	0	0	0
0.207815	0.0194445	0.195193	0	0	0
0.672597	0.538333	0.632021	0	0	0
0.912651	0.860641	0.947893	0	0.80101	0.860746
0.982194	0.910246	0.855661	0	0	0
0.908066	0.973069	0.871875	0	0	0
0	0	0.260914	0	0	0
0	0	0	0	0	0
0	0	0.914892	0	0	0
0	0	0.978028	0	0	0
0.979848	0.857804	0.996348	0.0775624	0	0
0.665837	0.583987	0.743189	0	0.282422	0.461026
0.733166	0.694308	0.704994	0.013291	0	0
0	0	0	0.244277	0	0
0.995924	0.980221	0.966017	0.333602	0	0
0.970176	0.972373	0.975331	0	0.780814	0.780814
0.98241	0.980844	0.982098	0.0470923	0.838593	0.838593
0.989628	0.999352	0.987982	0.784619	0	0.750806
0.999851	0.998553	0.994893	0.136267	0	0
0.960855	0.955951	0.922948	0.197973	0	0
0.945553	0.93879	0.926038	0.344436	0	0
0.947041	0.92142	0.924422	0	0.749863	0.751566
0.954269	0.941878	0.954382	0	0.721263	0.721263
0.932999	0.799657	0.898992	0	0	0
0.992954	0.999533	0.990665	0.0947147	0.822356	0.822356
0.727439	0.773891	0.776828	0	0	0
0.751689	0.667427	0.764475	0	0	0
0.996456	0.904506	0.915685	0	0	0
0.619303	0.735264	0.76778	0.0410159	0.0412759	0
0.98498	0.994627	0.999315	0	0	0
0	0	0.68542	0	0	0
0.765729	0.606827	0.892491	0	0	0
0.876069	0.877444	0.907824	0	0	0
0.987194	0.983399	0.968892	0.381337	0.822571	0.828254
0	0	0.288493	0	0	0
0.955885	0.942038	0.976816	0	0.996043	0
0.997117	0.913677	0.994314	0	0	0.441549
0.827322	0.828054	0.914487	0	0	0
0.95189	0.943341	0.94741	0	0	0
0.048909	0	0.990706	0	0	0
0.410087	0	0.555802	0	0	0
0.951204	0.921329	0.99572	0	0.902003	0.972503
0.832256	0.83705	0.845836	0	0	0
0	0	0	0	0	0
0.960023	0.966234	0.830828	0	0	0
0.901984	0.864299	0.927169	0	0.327264	0.476631
0.875843	0.813669	0.793815	0	0	0
0.904747	0.909865	0.899705	0	0	0
0	0	0	0	0	0
0.916199	0.836272	0.996996	0	0.963877	0.702435
0.892365	0.834437	0.899124	0	0	0.0356661
0.815711	0.851124	0.91476	0	0	0
0	0	0.925198	0	0	0
0	0	0.887004	0	0	0
0.869782	0.789607	0.913485	0	0.955316	0
0.539214	0.534931	0.714514	0	0	0
0	0.41005	0	0	0	0
0	0	0	0	0	0
0.0208195	0	0	0	0	0
0.907019	0.876463	0.847621	0	0.00450218	0.00450218
0	0	0	0	0	0
0.843041	0.65436	0.931911	0	0	0
0.145897	0.00960136	0.966982	0	0	0
0.722566	0.696595	0.889665	0	0	0
0.597886	0.713402	0.938505	0	0	0
0.910771	0.878545	0.886871	0	0.00111061	0.00111061
0.769572	0.625048	0.826597	0	0	0
0	0	0	0	0	0
0.864144	0	0.824312	0	0	0
0.985978	0.632144	0.967651	0	0.300601	0.332952
0.517517	0.943341	0.848545	0	0.531221	0.532946
0	0	0	0	0	0
0.119758	0.134379	0	0.0592626	0	0
0.0522224	0	0	0	0	0
0.954361	0.947009	0.989094	0	0	0
0.981972	0.964726	0.997424	0.747727	0.998182	0.998182
0.947062	0.940252	0.990447	0	0.937288	0.937288
0.95721	0.927223	0.974189	0	0.988997	0.988997
0.95727	0.998555	0.955952	0.693717	0.212149	0.218132
0.689824	0.638565	0.361834	0	0	0
0.998801	0.966946	0.988094	0	0.955123	0.9694
0.951568	0.983092	0.97042	0	0.970339	0.726514
0.946601	0.907234	0.986261	0.0595054	0.99252	0.704883
0.946217	0.964127	0.953491	0	0.713407	0.713407
0.998804	0.999598	0.997288	0	0.901786	0.775551
0.86294	0.809184	0.867022	0	0	0
0.655964	0.685786	0.725614	0	0	0
0.991372	0.997114	0.9891	0	0.971943	0
0.994795	0.984226	0.96481	0	0	0
0.961314	0.993792	0.996054	0	0	0
0.974219	0.988198	0.993604	0	0	0
0.992487	0.999965	0.992826	0	0	0
0.977613	0.989328	0.984626	0	0	0
0.978693	0.934442	0.892098	0	0	0
0.587174	0.432959	0	0	0	0
0.95305	0.913298	0.87236	0	0	0
0.981403	0.940684	0.996199	0.0579802	0	0
0.460693	0.459323	0.832377	0	0	0
0	0	0	0	0	0
0.422129	0.249899	0	0	0	0
0.986259	0.990684	0.993339	0	0.913057	0.959541
0	0	0	0	0	0
0	0	0.634508	0	0	0
0.938495	0.929086	0.964936	0.778869	0	0
0.962347	0.93878	0.961134	0.0865594	0	0
0.948716	0.955311	0.980703	0.764428	0.684968	0.688796
0.978264	0.975273	0.99898	0.871158	0.671865	0.671865
0.944521	0.950826	0.970159	0.831556	0	0
0.494329	0.505556	0.425363	0.894269	0	0
0	0	0	0	0	0
0.997152	0.989394	0.986945	0.203423	0	0
0.971599	0.997539	0.959012	0	0	0
0.714937	0.962537	0.400575	0	0	0
0.965758	0.969303	0.978921	0	0	0
0.975677	0.942033	0.923217	0	0	0
0.827434	0.788384	0.828242	0	0	0
0.827583	0.775391	0.862137	0	0	0
0.791419	0.855374	0.820713	0	0	0
0.895995	0.884952	0.961273	0	0	0
0.948172	0.954544	0.970786	0	0	0
0.996506	0.959421	0.97036	0	0	0
0.920149	0.89156	0.787063	0	0	0
0.993742	0.98548	0.988315	0	0	0
0.990776	0.964429	0.968042	0	0	0
0.712864	0.730001	0.882551	0	0	0
0.992851	0.998354	0.993561	0.91505	0	0
0.879057	0.889484	0.949951	0	0	0
0.912615	0.912217	0.991254	0.0222661	0	0
0.948051	0.946664	0.964747	0	0	0.753914
0.948123	0.924784	0.893218	0	0	0.697223
0.980935	0.939408	0.850334	0	0	0
0.319446	0.329336	0.8174	0	0	0
0.785526	0.738397	0.977642	0	0	0
0.892036	0.90634	0.942654	0.037627	0	0
0.996751	0.998446	0.984127	0.435737	0.766172	0.766172
0.998322	0.977585	0.909388	0	0	0
0.888486	0.948182	0.749058	0	0	0
0.975154	0.975098	0.922961	0	0	0.329665
0.971486	0.984449	0.983326	0	0	0
0.825169	0.847188	0.963943	0	0	0
0.888634	0.857981	0.909861	0	0	0
0.987237	0.981213	0.981383	0.673567	0.958868	0.958868
0.999103	0.998396	0.999046	0	0	0
0.906658	0.8953	0.916841	0	0	0
0.859909	0.848297	0.896694	0	0	0
0.753639	0.76081	0.817639	0	0	0
0.967936	0.99351	0.937052	0	0.912946	0
0.723963	0.696764	0.630645	0	0	0
0.986642	0.973688	0.99855	0.588027	0.940709	0.969095
0.93601	0.937307	0.921423	0	0	0
0.811863	0.840713	0.857649	0	0	0
0.991241	0.997372	0.972623	0	0	0
0.984296	0.989491	0.999795	0	0.890485	0.891271
0.995395	0.999775	0.982534	0	0.947052	0.947052
0.974794	0.970979	0.980956	0.0125036	0.936314	0.936314
0.993191	0.991807	0.991061	0	0.854839	0.854839
0.0569845	0.128099	0.173266	0.0957534	0	0
0	0	0	0.0752689	0	0
0.899071	0.889032	0.927224	0	0	0
0.713347	0.827828	0.627172	0	0	0
0.998067	0.998224	0.975109	0	0	0
0.868495	0.870516	0.928474	0	0	0
0.999263	0.995826	0.99098	0	0	0
0	0	0	0	0	0
0	0	0.99837	0	0	0
0.878806	0.823911	0.849955	0	0	0
0.95838	0.962382	0.977731	0	0	0
0.632858	0.552779	0.792486	0	0	0
0.911384	0.923026	0.938924	0	0	0
0.992599	0.994531	0.997359	0	0.80696	0.80696
0.942758	0	0.979597	0	0	0
0.927116	0.905369	0.99625	0	0	0
0.883276	0.891218	0.844024	0	0	0
0.873216	0.785008	0.950722	0	0	0
0.910113	0.86817	0.945737	0	0	0
0.792044	0.766013	0.906232	0	0	0
0.890148	0.97047	0.62756	0	0	0
0	0.00346718	0	0	0	0
0	0	0.454355	0	0	0
0	0	0.968847	0	0	0
0.979297	0.977003	0.997537	0.0964853	0.874217	0.874217
0.984879	0.884423	0.587135	0	0	0
0.426131	0.219375	0.85471	0.0135974	0	0
0.691119	0.548736	0.60939	0	0	0
0.99362	0.937802	0.787403	0	0	0
0.269359	0	0.898403	0	0	0
0.994569	0.979737	0.995517	0	0.958279	0.996267
0.991812	0.946281	0.982677	0	0	0
0.985785	0.973002	0.975273	0	0.792683	0.792683
0	0	0	0	0	0
0	0	0	0	0	0
0	0	0	0.00481324	0	0
0.876262	0.851399	0.875993	0.0114185	0	0
0.993356	0.981405	0.9974	0	0.855017	0.855017
0.984108	0.986837	0.994071	0.0838714	0.952134	0.952134
0.999978	0.99337	0.972744	0.155625	0.933578	0.933578
0.998064	0.982111	0.998064	0	0.818468	0.818468
0.709252	0.662243	0.731373	0.0585672	0	0
0	0	0	0.123127	0	0
0.933831	0.904676	0.977048	0	0	0
0.827304	0.766124	0.894227	0.178453	0	0
0.905282	0.87841	0.944942	0	0	0
0.908134	0.843861	0.925083	0	0	0
0.936446	0.99493	0.911578	0.0119897	0	0
0.956569	0.972923	0.9545	0.561001	0.909133	0
0.969737	0.986947	0.99503	0	0	0
0.949619	0.96785	0.982356	0	0	0
0.943827	0.975838	0.978357	0.00164873	0	0
0.966017	0.985508	0.982228	0	0.906731	0
0.935847	0.947827	0.931319	0	0	0
0.898456	0.941246	0.946524	0	0	0
0.912018	0.890962	0.960328	0	0	0
0.949706	0.994363	0.966694	0	0	0
0.876861	0.877938	0.604507	0	0	0
0.920313	0.962379	0.960852	0	0	0
0.957367	0.997114	0.947633	0	0	0
0.952008	0.912012	0.944248	0	0	0
0.982842	0.943766	0.921191	0	0	0
0.952232	0.941039	0.965338	0	0	0
0.924708	0.871697	0.934226	0	0.756129	0.844758
0.947125	0.899938	0.916351	0	0.682913	0.724474
0.934259	0.962828	0.939303	0	0	0
0.896794	0.842157	0.911421	0	0.608827	0.627045
0.923498	0.865723	0.957463	0.00574334	0.646557	0.665346
0	0	0	0	0	0
0	0	0	0	0	0
0	0	0	0	0	0
0.967226	0.943487	0.95953	0.253955	0	0
0.958556	0.948958	0.965804	0	0	0
0.979872	0.98701	0.99923	0.860566	0.97259	0.97259
0.978127	0.987445	0.989062	0.952789	0.953661	0.953661
0.982976	0.993186	0.986738	0.932402	0.895609	0.895609
0.972569	0.980086	0.997176	0.97511	0.179244	0.179244
0.854646	0.887125	0.939096	0.943809	0	0
0.987246	0.979489	0.999346	0.863379	0.750164	0.750164
0.986244	0.9942	0.993362	0.888093	0.875697	0.875697
0.960805	0.978463	0.964838	0.923186	0.847223	0.847223
0.995965	0.992655	0.966587	0.929026	0.829531	0.829531
0.985016	0.979779	0.997739	0.297546	0.925876	0.925876
0	0	0	0	0	0
0	0.00277593	0	0	0	0
0.991916	0.985694	0.997326	0	0	0
0	0	0	0	0	0
0	0.613385	0.332605	0	0	0
0.943652	0.944816	0.965475	0	0	0
0.965184	0.956125	0.962235	0.0665889	0	0.81237
0.966163	0.957613	0.867765	0	0	0
0.957037	0.949876	0.972387	0.660878	0.950106	0.925071
0.971869	0.958413	0.975802	0	0	0
0	0	0	0	0	0
0.986774	0.996669	0.845497	0	0	0.00292491
0.930823	0.934341	0.941095	0	0	0
0.975919	0.99591	0.957058	0	0	0
0.214563	0.00841647	0	0	0	0
0.995659	0.935027	0.697766	0	0	0
0.90864	0.897874	0.923756	0.122731	0.9911	0.561097
0.659018	0.743527	0.898216	0	0	0
0.977336	0.937206	0.972853	0	0	0
0	0	0	0	0	0
0	0	0	0	0	0
0.945708	0.86416	0.912416	0	0	0
0.905591	0.876672	0.955075	0	0	0
0.321316	0.0994976	0.562856	0	0	0
0.694779	0.702266	0.551318	0	0	0
0.243358	0.322115	0.126287	0	0	0.00442651
0.808592	0.832534	0.831181	0	0	0
0.932148	0.790295	0.97851	0	0	0
0	0	0	0	0	0
0	0	0	0	0	0
0.98767	0.907868	0.884449	0	0	0
0.640011	0.752406	0.852683	0	0	0
0.961177	0.997767	0.996086	0	0	0
0.778524	0.821308	0.886166	0	0	0
0.917865	0.940749	0.908758	0	0	0
0.62286	0.425792	0.543288	0	0	0
0.908088	0.879219	0.935335	0.736674	0.841117	0.852071
0	0	0	0	0	0
0.977496	0.984008	0.995662	0	0	0
0	0	0	0.0340038	0	0
0	0	0	0	0	0
0	0	0	0	0	0
0	0	0	0	0	0
0.980018	0.955915	0.984355	0	0	0
0.988368	0.966565	0.982938	0	0	0
0.962681	0.98201	0.990076	0.893275	0.836746	0.836746
0.971605	0.970869	0.958243	0.892119	0.84652	0.84652
0.96792	0.983591	0.972982	0.856099	0.780618	0.780618
0.995306	0.997824	0.988323	0.975757	0	0
0.810679	0.826146	0.873248	0.716409	0	0
0.594187	0.963085	0.411803	0	0	0
0.995042	0.997013	0.998259	0.724315	0	0
0.88306	0	0.660469	0	0	0
0.952195	0.970569	0.967839	0.677086	0.884828	0.884828
0.591662	0.499955	0.504471	0	0	0
0.985543	0.992381	0.997201	0.729254	0	0.7254
0.765243	0.748827	0.555652	0	0.0187525	0.00542027
0.572442	0.588218	0.397271	0	0	0
0.988639	0.97517	0.992819	0.926968	0.25592	0.739335
0	0	0	0	0	0
0.99788	0.991814	0.846567	0	0	0
0.991625	0.964248	0.965929	0.263202	0.906143	0.906143
0	0	0	0	0	0
0.887741	0.888911	0.926243	0	0	0
0.898571	0.893196	0.990858	0	0	0
0.9672	0.960304	0.983524	0	0	0.686021
0.966072	0.97376	0.990275	0	0	0.983597
0.970815	0.952261	0.933324	0	0	0.93458
0.956851	0.951003	0.965601	0.64308	0.96729	0.851403
0.575209	0.58604	0.649927	0	0	0
0.999073	0.991739	0.945689	0	0	0
0.611798	0.58744	0.700744	0	0	0
0.809421	0.834856	0.921943	0.0355772	0	0
0.912505	0.895899	0.967532	0.0340207	0	0.00257232
0.719918	0.780901	0.700657	0	0	0
0.0226294	0.266692	0	0	0	0
0.909089	0.900037	0.987002	0	0	0
0.967176	0.921584	0.948426	0.480423	0.926315	0
0	0	0	0	0	0
0.95979	0.906969	0.993679	0.0687143	0	0
0	0	0	0	0	0
0.931439	0.918251	0.993181	0	0	0
0.904076	0.882336	0.98547	0	0	0
0.929084	0.841009	0.879214	0	0	0
0.948813	0.908698	0.972194	0.106518	0	0
0.534985	0.355703	0.514351	0	0	0
0.971682	0.891639	0.857285	0	0	0
0	0	0	0	0	0
0.561483	0.230591	0.257456	0	0	0
0.829814	0.658684	0.711253	0	0	0
0	0	0	0	0	0
0.983233	0.980839	0.992349	0	0	0
0.806972	0.94634	0.893974	0	0	0
0	0	0.751308	0	0	0
0.941441	0.848797	0.908627	0.0141345	0.900147	0.966957
0.739297	0.954384	0.971812	0	0	0
0.630932	0.399566	0.543242	0	0	0
0.889527	0.788355	0.800983	0	0	0
0	0	0	0	0	0
0	0	0	0	0	0
0.935718	0.960296	0.916595	0.201453	0	0.922051
0.944104	0.965217	0.947951	0	0.959185	0.940957
0.972555	0.989883	0.969637	0	0	0
0.909897	0.926769	0.937689	0	0	0
0.98329	0.908284	0.972088	0	0	0
0.993394	0.886066	0.885101	0	0	0
0.981496	0.970458	0.97415	0	0	0
0.997697	0.962591	0.974588	0	0	0
0.930909	0.976788	0.988568	0	0.0200477	0
0.847778	0.858076	0.862206	0	0	0
0.993857	0.994779	0.925025	0	0	0
0.766927	0.929659	0.608676	0	0	0
0.969177	0.934399	0.914063	0	0.947295	0.759542
0.231735	0.991528	0.400889	0	0	0
0.847145	0.84603	0.927284	0	0	0.196952
0.862519	0.816893	0.938751	0	0.0659857	0.182511
0	0	0	0	0	0.707211
0	0	0	0.00375914	0	0
0.914772	0.938935	0.92181	0.0485983	0	0
0.949005	0.969667	0.949213	0.664005	0.956272	0.906298
0.983998	0.977941	0.979653	0	0.0157858	0.00888326
0.976939	0.998978	0.954885	0.645635	0.784457	0
0.979385	0.993119	0.951126	0.64173	0	0
0.984426	0.993484	0.961097	0.630163	0.976703	0.945225
0.814959	0	0.740251	0	0	0
0.962393	0.984307	0.953925	0	0	0
0.954197	0.989843	0.940356	0	0.821485	0.518111
0.921179	0.998125	0.882801	0.0372692	0	0
0.994946	0.949106	0.986698	0.015449	0	0
0.976459	0.994419	0.954816	0	0.93494	0.629605
0.957744	0.975145	0.900612	0.0319817	0	0
0.953593	0.966625	0.926284	0	0	0
0.943765	0.993255	0.959779	0	0	0
0.971208	0.982495	0.99763	0.0703644	0.989211	0.703496
0.981889	0.983964	0.928766	0	0	0
0.956996	0.973076	0.993974	0.570643	0	0
0.984251	0.952375	0.907951	0	0	0
0.909864	0.848168	0.892718	0	0	0
0.953383	0.967861	0.966771	0	0.857574	0.864072
0.961302	0.965052	0.901181	0	0	0
0.957055	0.973789	0.896652	0.0485637	0.772885	0.784676
0.943734	0.855482	0.954196	0.0566664	0.634602	0.650695
0.947978	0.923234	0.957774	0.0127105	0.979368	0
0.904028	0.803091	0.998746	0	0.79697	0.827072
0.819715	0.855754	0.861385	0	0	0
0.915793	0.816359	0.989881	0	0.724759	0.737139
0.857397	0.67846	0.860639	0	0	0
0.873869	0.720047	0.867845	0	0	0
0.92811	0.913493	0.984877	0	0	0
0.941529	0.799394	0.935448	0	0	0
0.94816	0.879392	0.920922	0	0	0.723872
0.993663	0.998768	0.931341	0	0	0
0.934088	0.882376	0.949197	0	0.875865	0.942141
0.943624	0.872303	0.974606	0	0.87122	0.933369
0.981919	0.95419	0.91028	0	0	0
0.968997	0.976459	0.970321	0	0	0
0.883093	0.898602	0.9291	0	0.982536	0.985305
0.986077	0.98102	0.999619	0	0.92551	0.92551
0.91657	0.915871	0.985685	0.753605	0.788227	0.782615
0.940521	0.930384	0.996577	0	0.920657	0.920657
0.913035	0.905478	0.996083	0	0.82945	0.82461
0.986926	0.9695	0.987511	0	0.87616	0.87616
0.76694	0.766004	0.83072	0	0	0
0.357126	0.412958	0.457653	0	0.38066	0.660259
0.950362	0.933343	0.992377	0	0.885808	0
0.991778	0.99574	0.943748	0	0	0
0.912842	0.846077	0.768468	0	0	0
0.966641	0.936001	0.996065	0	0	0
0.754273	0	0.910718	0	0	0
0.951585	0.925486	0.959567	0	0	0
0.988714	0.961869	0.998974	0	0.776084	0.779162
0.990357	0.990439	0.97325	0	0.896048	0.896048
0.993772	0.99979	0.976053	0.642174	0.900226	0
0.915281	0.932935	0.998347	0	0.677505	0.677505
0.999328	0.99534	0.988246	0	0	0
0.998735	0.983498	0.96392	0.049629	0	0
0.976324	0.977662	0.987915	0	0.989265	0.661566
0.943141	0.985572	0.990912	0	0	0
0.999956	0.976529	0.978806	0	0	0
0	0	0	0	0	0
0	0	0	0	0	0
0	0	0	0	0	0
0.746097	0.742564	0.842821	0.0766483	0	0
0.999163	0.996663	0.980017	0	0.8876	0.8876
0.936793	0.934585	0.997178	0	0.932524	0.932524
0.937509	0.919996	0.987397	0.798432	0.992662	0.992662
0.947558	0.953099	0.99411	0.809057	0.980127	0.980127
0.984794	0.97803	0.990453	0	0.286073	0.330441
0.667927	0.707976	0.913552	0	0	0
0.876728	0.942097	0.938275	0	0	0
0.117358	0.333555	0	0	0	0
0.996207	0.994852	0.97812	0	0.971684	0.915323
0	0	0	0	0	0
0.943348	0.990015	0.965997	0	0.913455	0.00280061
0.976553	0.982883	0.910871	0	0.955854	0.354046
0	0	0	0	0	0
0.976956	0.981689	0.988918	0.630156	0.94338	0.344452
0.938781	0.960194	0.86968	0	0	0
0.981432	0.948943	0.97096	0	0.864735	0.864735
0.966111	0.980081	0.96515	0	0.0110869	0.00395432
0.990916	0.951762	0.998474	0.0085235	0.607614	0.632702
0	0	0.59811	0	0	0
0.994055	0.994317	0.995201	0	0.831551	0.604675
0.228242	0.19215	0	0	0	0
0.739545	0.728404	0.814205	0.0392157	0	0
0.868523	0.85424	0.875536	0	0	0
0.958232	0.955634	0.998059	0	0.904502	0
0.998157	0.997835	0.981266	0.106134	0.500471	0.56776
0.925797	0.929702	0.998114	0	0.672496	0.672496
0.998786	0.979018	0.978219	0	0	0
0.995184	0.999698	0.992607	0.0379554	0.768171	0.768593
0	0.484371	0.04113	0	0	0
0	0.338662	0.0509766	0	0	0
0.923732	0.970767	0.970923	0.114218	0.277373	0.297268
0.97525	0.975175	0.968015	0.145258	0	0
0.893606	0.807418	0.963127	0	0.574191	0.588883
0.945008	0.9023	0.968554	0	0.936258	0.986738
0.987662	0.928043	0.968511	0	0.986521	0
0	0	0	0	0	0
0.969861	0	0.797918	0	0	0
0.819165	0.737858	0.825264	0	0.445752	0.450412
0.0582959	0.082308	0.856181	0	0	0
0.481607	0	0.960304	0	0	0
0.399858	0.111418	0.673928	0	0	0
0.977484	0.92478	0.989889	0	0.00533519	0.00533519
0.686993	0.658888	0.970352	0	0	0
0.810978	0.724284	0.869308	0	0	0
0.182341	0.15904	0.715736	0	0	0
0.718279	0.65196	0.896774	0	0	0
0	0	0.920219	0	0	0
0.701192	0.557341	0.848155	0	0	0
0	0	0.953985	0	0	0
0.933768	0.910963	0.938242	0	0.617165	0.625048
0	0	0	0.0206807	0	0
0	0	0	0	0	0
0	0	0	0	0	0
0	0	0	0	0	0
0.990629	0.982185	0.928364	0	0	0
0.99456	0.991599	0.949306	0	0	0
0.987884	0.983827	0.9691	0	0	0
0.472423	0.585456	0.431399	0	0	0
0	0	0	0	0	0
0.830297	0.853406	0.847376	0.0585662	0	0
0.966451	0.9552	0.910873	0	0	0
0.745573	0.731272	0.779103	0	0	0
0.405495	0.445271	0.550103	0	0	0
0.817355	0.859734	0.95127	0	0	0
0.983886	0.978253	0.960813	0	0	0
0.915568	0.891226	0.908971	0	0	0
0.760084	0.510356	0.820686	0	0	0
0.759655	0.772832	0.864818	0	0	0.526599
0.890797	0.848816	0.938459	0	0	0.765171
0.703463	0.682465	0.654813	0	0	0
0.930674	0.942854	0.964473	0.0793539	0	0
0	0.169695	0.284684	0	0	0
0.774347	0.836894	0.897939	0.0461511	0.0784485	0.0745187
0.975943	0.981772	0.970741	0	0	0
0	0	0	0	0	0
0.221809	0.26889	0.296771	0	0	0
0.960925	0.987324	0.906136	0	0	0
0.886345	0.876664	0.975367	0	0	0
0.961304	0.916125	0.953379	0	0	0
0.999134	0.988046	0.960452	0	0	0
0	0	0	0	0	0
0.698888	0.680395	0.805793	0	0	0
0.831859	0.811727	0.852705	0	0	0
0.74977	0.751577	0.869864	0	0	0
0.874115	0.832606	0.842012	0	0	0
0.76461	0.735186	0.802909	0	0	0
0.957467	0.997633	0.963468	0	0	0
0.90831	0.854322	0.941108	0	0	0
0.88163	0.817094	0.891828	0	0	0
0	0	0.449103	0	0	0
0.99388	0.952684	0.947472	0.0127297	0.549415	0.550919
0	0	0	0	0	0
0	0	0	0	0	0
0	0	0	0	0	0
0.0354425	0	0.902261	0	0	0
0	0	0	0	0	0
0	0	0	0	0	0
0.836932	0.882054	0.906971	0	0	0
0.257486	0.345027	0.0466611	0	0	0
0.894159	0.883053	0.870878	0	0	0
0.951325	0.915906	0.927881	0	0.47913	0.485995
0.951617	0.976899	0.895014	0	0	0
0	0	0.761493	0	0	0
0.998053	0.965513	0.948943	0	0	0
0	0	0.742197	0	0	0
0	0	0	0	0	0
0	0	0	0	0	0
0.612695	0.586446	0.673389	0	0	0
0.915817	0.963459	0.983442	0	0	0
0	0.734653	0.776682	0	0	0
0	0	0.779413	0	0	0
0.939996	0.943713	0.954837	0	0	0
0.983664	0.942505	0.959095	0	0.673753	0.679154
0	0	0	0	0	0
0	0	0	0	0	0
0.979415	0.934859	0.981766	0	0	0
0.985805	0.962135	0.989389	0	0	0
0	0	0.175941	0	0	0
0	0	0	0	0	0
0	0	0	0	0	0
0	0	0	0	0	0
0	0	0	0.11751	0	0
0.868051	0.826778	0.887072	0.186907	0	0
0.85138	0.845408	0.855966	0	0	0
0.784546	0.771259	0.78131	0	0.46803	0.46803
0.416266	0.399513	0.393672	0	0	0
0.98725	0.998339	0.993484	0	0	0
0.210949	0.201486	0.238277	0.116974	0	0
0	0	0	0	0	0
0.85685	0.840724	0.937994	0.0279843	0	0
0.991372	0.994616	0.956332	0.0273934	0	0
0.981898	0.994	0.957288	0.0256237	0	0
0.997047	0.993583	0.99956	0	0	0
0	0	0	0	0	0
0.567479	0.782995	0.443982	0	0	0
0.906111	0.832597	0.962822	0	0.607171	0.643787
0.861521	0.790893	0.952656	0	0.588474	0.636102
0.909435	0.852697	0.992832	0	0.758792	0.808914
0.975355	0.308228	0.833701	0	0	0
0.585756	0.949161	0.316432	0	0	0
0.861843	0.775762	0.905284	0	0.810744	0.966308
0.969179	0.777291	0	0	0	0
0.94223	0.847077	0.945652	0	0.191667	0.263208
0.857341	0.782828	0.884789	0	0	0
0.948001	0.919684	0.977856	0.184409	0.672848	0.691083
0.971413	0.888998	0.958188	0	0	0
0.988601	0.904003	0.965344	0	0	0
0.991772	0.911498	0.972106	0	0	0
0.996921	0.948105	0.990205	0	0.290683	0.316418
0.870922	0.751037	0.873225	0	0	0
0.93624	0.90729	0.959037	0	0.960042	0.945267
0.971602	0.998299	0.936415	0	0	0
0.993374	0.913102	0.937167	0	0.655229	0.670953
0.959294	0.901859	0.926694	0	0.798344	0.843657
0.926891	0.891116	0.950392	0	0.883029	0
0.946767	0.85943	0.922008	0	0	0
0.985177	0.912756	0.96357	0	0	0
0.96185	0.852687	0.945162	0	0	0
0.605356	0.694497	0	0	0	0
0.892159	0.779688	0.825196	0	0	0
0.942053	0.8827	0.927638	0	0	0
0.906901	0.860686	0.979329	0	0.958518	0
0.988263	0.918885	0.915283	0	0	0
0.856729	0.797115	0.970678	0	0.9155	0.780184
0.848203	0.840067	0.643872	0	0	0
0.866084	0.682055	0.797852	0	0	0
0.990163	0.948204	0.931409	0	0	0
0.898039	0.978517	0.920972	0	0	0
0.979833	0.950951	0.945922	0.453391	0	0
0.999314	0.892353	0.976034	0	0	0
0.549141	0.826038	0.832538	0	0	0
0.899977	0.880895	0.904648	0	0	0
0.0794496	0.945235	0.562083	0	0	0
0.938291	0.92301	0.993116	0.321695	0	0
0.935638	0.914901	0.954918	0	0	0
0.958749	0.951821	0.977432	0	0	0
0.586891	0.71342	0.949639	0	0	0
0.784973	0.798129	0.981124	0	0	0
0.968097	0.968401	0.97876	0	0	0
0.996956	0.953629	0.997733	0	0	0
0.907174	0.938941	0.971852	0	0	0
0.984378	0.992339	0.992199	0	0	0
0.914752	0.916836	0.960602	0.0404903	0	0
0.997125	0.99282	0.985779	0	0.978179	0.979752
0.915209	0.905732	0.923703	0.00577204	0	0
0.862105	0.87201	0.928789	0	0	0
0.957643	0.947357	0.966682	0	0	0
0.989417	0.916232	0.965524	0	0	0
0.968721	0.996329	0.988844	0	0	0
0.753472	0	0.977373	0	0	0
0.990073	0.958617	0.989362	0.0183873	0	0
0.993108	0.886677	0.834284	0	0	0
0.874104	0.972011	0.903218	0	0	0
0.964316	0.963547	0.941045	0	0	0
0.979697	0.975209	0.913424	0	0	0
0.99472	0.935665	0.957693	0	0	0
0.994416	0.949098	0.917952	0	0	0
0.990432	0.991015	0.995134	0.708456	0	0.893111
0.946682	0.959097	0.988176	0	0	0.880772
0.951773	0.965783	0.969134	0	0.873609	0.875545
0.982126	0.940427	0.972243	0	0.951289	0.951289
0.990344	0.97857	0.988262	0.789763	0.951316	0.951316
0.921696	0.979263	0.941425	0.00500423	0	0.998416
0.933061	0.952112	0.93454	0	0	0
0.919969	0.757816	0.892035	0	0	0
0.997064	0.984062	0.98838	0.0983658	0.784365	0.800533
0.987387	0.948574	0.960561	0	0	0
0.889181	0.889258	0.897622	0.325655	0.66275	0.66275
0.979324	0.931992	0.933597	0	0	0
0.937494	0.972116	0.878377	0	0	0
0.903874	0.852341	0.776834	0	0	0
0.989571	0.999753	0.96078	0	0	0
0.992262	0.993764	0.950303	0	0	0
0.928152	0.993015	0.978904	0	0	0
0.985887	0.986194	0.969963	0	0	0.0965314
0.969636	0.971775	0.967117	0	0	0
0.983223	0.995719	0.949409	0	0	0
0.962538	0.991512	0.946946	0	0	0.610108
0.966586	0.928239	0.984203	0	0.74569	0.772925
0.941092	0.940855	0.941298	0	0	0
0.98992	0.983951	0.969746	0	0	0
0.972945	0.99666	0.985148	0	0	0
0.892148	0.913002	0.914497	0	0	0
0.966967	0.975021	0.937763	0	0	0
0.962409	0.929589	0.979402	0	0.672528	0.687836
0.848578	0.74572	0.829869	0	0.388452	0.407804
0.118749	0.913681	0.938448	0	0	0
0.951909	0.988053	0.938842	0	0.704339	0.714616
0.941624	0.98215	0.974943	0	0	0
0.96649	0.992226	0.989391	0	0.0492179	0.177639
0.913029	0.940036	0.910675	0	0	0
0.912561	0.949796	0.920202	0	0.625962	0.64177
0.988039	0.956422	0.874735	0	0	0
0.978853	0.999357	0.977677	0.00924779	0	0
0.9861	0.999201	0.986172	0	0.781348	0.793452
0.962943	0.972725	0.970588	0	0	0
0.950088	0.979399	0.835018	0.0108597	0	0
0.887568	0.874765	0.987272	0	0	0
0.90305	0.898267	0.90995	0.024961	0	0
0.880305	0.907549	0.810344	0	0	0
0.925137	0.905616	0.980562	0	0	0.00228062
0.960436	0.930891	0.960229	0	0.932269	0.956991
0.981809	0.884004	0	0.0216259	0	0
0.928048	0.985881	0	0	0	0
0.932247	0.981697	0.941522	0	0.454297	0.247989
0.989454	0.872832	0.996117	0	0.424301	0
0.999952	0.975712	0.987237	0	0.923831	0.995012
0.981794	0.983121	0.983776	0	0	0
0.882404	0.8748	0.894731	0.05583	0	0
0.874165	0.871561	0.880725	0.0141662	0	0
0.853997	0.861886	0.85873	0	0	0
0.982877	0.985697	0.98552	0	0.900634	0.939477
0.972853	0.957318	0.968791	0	0.992388	0
0.966878	0.96816	0.981635	0	0	0
0.981453	0.896882	0.979467	0	0	0
0.974204	0.942341	0.94782	0	0	0
0.989778	0.85758	0.999809	0	0.94651	0
0.9857	0.853227	0.976443	0	0	0
0.932847	0.920902	0.948579	0	0	0
0.866454	0.962258	0.945378	0.00680528	0.00474356	0.00419765
0	0	0	0	0	0
0.99166	0.95357	0.98115	0	0.960113	0
0.899911	0.7172	0.885396	0	0.528731	0.585939
0	0	0	0	0	0
0	0	0	0.933412	0.553075	0
0	0	0	0	0	0
0.952346	0.958995	0.99294	0.909206	0.915445	0.915445
0.876853	0.893353	0.997297	0.854246	0.976088	0.976088
0.898051	0.926752	0	0	0.255067	0
0.877232	0.896673	0.934188	0.83817	0.912478	0.912478
0.942468	0.950922	0.955423	0.896403	0.864702	0.864702
0.942376	0.992533	0.861711	0	0	0
0.985882	0.954812	0.904953	0	0	0
0.868048	0.903013	0.936877	0.0441878	0	0
0.930889	0.938624	0.942136	0.894515	0.733088	0.733088
0.992732	0.994469	0.99808	0.974218	0.941283	0.941283
0.959093	0.947093	0.926896	0	0.16437	0.526964
0.980447	0.956417	0.969201	0	0	0
0.92521	0.980293	0.940005	0	0	0
0.986791	0.975438	0.890679	0	0.876964	0.899939
0.999593	0.975977	0.900209	0	0.820122	0.825703
0.980866	0.956543	0.990935	0	0	0.724552
0.830236	0.992143	0.809383	0	0	0
0.945089	0.956223	0.993963	0.925605	0.84951	0.84951
0.920813	0.927682	0.971649	0.898988	0.887785	0.887785
0.928265	0.945142	0.995434	0.748199	0.946156	0.946156
0.616483	0.58925	0.679176	0.663592	0	0
0	0	0	0	0	0
0.42775	0.0516839	0.461536	0.987248	0	0
0.434764	0.843993	0.832563	0	0	0
0	0.17756	0.91878	0	0.0922384	0.31765
0	0	0	0	0	0
0.931894	0.89503	0.852968	0.947436	0.967644	0.967644
0.993743	0.983164	0.957852	0.972243	0.994824	0.994824
0.904048	0.917138	0.909825	0.872536	0.87403	0.87403
0.973199	0.980976	0.966164	0.947324	0.965562	0.965562
0.94123	0.949814	0.942411	0.933827	0.83627	0.83627
0.981826	0.248482	0.932452	0	0	0.865625
0.987843	0.971484	0.988365	0.968948	0.98026	0.98026
0.894259	0.860923	0.966922	0.0591795	0	0.846386
0.927396	0.850564	0.853307	0	0	0
0.947341	0.903999	0.979981	0	0.0149119	0.671541
0.95666	0.756837	0.89324	0.165091	0.966683	0.997788
0.937399	0.933167	0.929357	0.988487	0.90811	0.90811
0.960246	0.987367	0.916467	0	0	0
0.807567	0	0.893694	0	0	0
0.903822	0.856783	0.957553	0	0.957049	0
0.830364	0.783618	0.834752	0	0.777974	0.972588
0.595912	0.533434	0.529464	0	0	0.700826
0.96443	0.970089	0.990877	0.937464	0.932527	0.932527
0.883612	0.887531	0.944175	0.738475	0.974492	0.974492
0.709143	0.661547	0.652512	0.834524	0	0
0.585889	0.429904	0.485629	0.872165	0	0
0.997914	0.928057	0.987265	0	0.655669	0.414354
0.877113	0.886759	0.986546	0	0.523227	0.637128
0.995336	0.969385	0.976197	0	0	0.705845
0.892549	0.879566	0.972338	0.692859	0.733916	0.715313
0.959068	0.946423	0.976411	0	0.718821	0.558183
0.912696	0.87557	0.986115	0.714714	0.649918	0
0.924053	0.89398	0.982479	0	0.954266	0.926107
0.917293	0.762921	0.699069	0	0	0
0.991818	0.757492	0.460375	0	0	0
0.993606	0.949845	0.829426	0	0.933946	0
0.955205	0.934812	0.992975	0.668487	0.716411	0.00241752
0.923647	0.879003	0.794931	0	0.018619	0.018619
0.974934	0.933522	0.856554	0	0	0
0.86375	0.893695	0.977255	0	0	0
0.89879	0.960655	0.952429	0	0	0
0.99259	0.982785	0.985737	0.643239	0.788924	0.533511
0.952225	0.990308	0.947171	0	0	0
0.962695	0.997041	0.944913	0	0.846286	0
0.994058	0.979008	0.977008	0	0.859378	0.859378
0.955001	0.946179	0.985974	0	0.975334	0.986865
0.974946	0.955586	0.965109	0	0.756946	0.603967
0.980924	0.97083	0.956747	0	0.8486	0
0.983602	0.940396	0.991597	0	0.817006	0
0.963126	0.97977	0.934066	0	0	0
0.902734	0.982513	0.906501	0	0	0
0.95917	0.995894	0.960689	0	0	0
0.988196	0.963557	0.977676	0	0	0
0.913256	0.906588	0.923924	0.687284	0.630545	0.496428
0.97991	0.985839	0.966413	0.865785	0.790026	0.460616
0	0	0.99342	0	0	0
0.930095	0.92956	0.942565	0.749635	0.646877	0.580841
0.694155	0.826045	0.797938	0	0	0
0.941239	0.943449	0.949934	0.764245	0.65695	0.454549
0.93281	0.93919	0.982161	0.734711	0.670472	0
0.348096	0.893161	0.78329	0	0	0
0.916436	0.905628	0.998164	0.658176	0.82895	0.824018
0.563846	0.992872	0.755156	0	0	0
0.598968	0.752678	0.946611	0	0	0
0.5942	0.749043	0.694784	0	0	0
0.601736	0.756997	0.838628	0	0	0
0.938424	0.873394	0.853212	0	0	0
0.896522	0.896081	0.952139	0.646593	0	0
0.930901	0.943121	0.993297	0.0180879	0	0
0.899862	0.912811	0.824355	0	0	0
0.897304	0.889035	0.951993	0.759277	0.701685	0.441813
0.83676	0.901076	0.850538	0	0	0
0.910019	0.910098	0.95171	0	0	0
0.890418	0.896538	0.939712	0.74046	0.681058	0
0.9153	0.906405	0.944773	0.785518	0.860866	0.860866
0.797018	0.825544	0.940734	0	0	0
0.921292	0.923032	0.854695	0	0	0
0.92268	0.887595	0.99363	0.69007	0.826585	0.794675
0.799951	0.742299	0.806539	0	0	0
0.993048	0.956973	0.968861	0.062072	0	0
0.967225	0.889197	0.973372	0	0	0
0.98098	0.99633	0.905317	0	0	0
0.980036	0.973377	0.959099	0	0	0
0.562689	0.675096	0.830486	0	0	0
0	0	0.837936	0	0.942225	0.939293
0	0	0.519243	0	0.780428	0.780428
0.647821	0	0.609643	0	0	0
0.993332	0.943176	0.976477	0	0.272461	0.285644
0.887214	0.935505	0.861235	0	0	0
0.945124	0.929744	0.982339	0.00377345	0.820834	0
0.740179	0.71762	0.826239	0	0	0
0.982253	0.962053	0.911629	0.219655	0	0
0.971931	0.988372	0.90927	0	0.254567	0.0023546
0.979703	0.960347	0.983437	0	0	0
0.952772	0.992519	0.925605	0	0	0
0.92248	0.946622	0.924648	0	0	0
0	0	0.915537	0	0	0
0	0	0.945975	0	0	0
0	0	0.569241	0	0	0
0.987198	0.963409	0.904953	0.0205698	0	0.850518
0.967174	0.972485	0.886126	0	0	0
0.775105	0.796082	0.781534	0	0	0
0	0	0	0	0	0
0.896726	0.916305	0.896704	0	0	0
0.682625	0.597819	0.895498	0	0	0
0.687314	0.673735	0.777286	0	0	0
0.845133	0.75788	0.913903	0	0	0
0.825912	0.828054	0.843621	0	0	0
0.885385	0.813845	0.921057	0.0633265	0	0
0.998482	0	0.991257	0	0	0
0.932856	0.901359	0.907159	0.133994	0	0
0.983591	0.978413	0.998956	0	0	0
0.981005	0.974861	0.967303	0.0768254	0	0
0.99015	0.996559	0.987934	0.0641585	0.704724	0.704724
0.977083	0.961968	0.941911	0	0.676108	0.676108
0.964066	0.932829	0.956825	0	0.717835	0.726265
0	0	0	0.67481	0	0
0	0	0	0	0	0
0.674572	0.732708	0.872626	0	0	0.553226
0.862434	0.87946	0.853229	0	0	0
0.798334	0.807961	0.987491	0	0	0.838284
0.911319	0.958822	0.995682	0	0	0.935568
0.865614	0.881252	0.888116	0	0	0.841321
0.916612	0.89289	0.971859	0	0	0
0.964516	0.99773	0.9454	0	0	0
0.8828	0.916123	0.87203	0	0	0.508098
0.858344	0.86526	0.846441	0	0	0.624547
0	0	0	0	0.768817	0
0.699673	0.719697	0.648597	0	0	0.75578
0.747018	0.761444	0.686928	0	0	0.817178
0.293754	0.52631	0.700847	0	0	0.840445
0	0	0.293647	0	0	0.98024
0.897219	0.930382	0.974386	0	0	0.936835
0.939948	0.954877	0.948479	0	0.796722	0
0.906708	0.926626	0.899126	0	0.865716	0
0.810823	0.811693	0.76643	0.0374293	0.0364138	0
0.761273	0.769397	0.741214	0	0.0255305	0.00513926
0.962633	0.964677	0.927882	0	0.990924	0
0.643427	0.66102	0.616387	0.131292	0	0
0.961004	0.96893	0.959602	0	0.913172	0.862393
0.99275	0.995305	0.988193	0	0.987088	0
0.979551	0.956098	0.998827	0	0.881413	0.682424
0.997021	0.971584	0.99809	0	0.877855	0
0.863418	0.876347	0.862258	0	0	0
0.998501	0.990174	0.990674	0.470231	0.875843	0
0.982745	0.953101	0.986638	0.59216	0.745775	0.537298
0.970998	0.956123	0.98316	0.622883	0.72598	0.599495
0.993669	0.988064	0.971874	0	0.80602	0
0.973761	0.94786	0.996396	0	0.774324	0
0.986038	0.975295	0.990783	0	0.935809	0.997273
0.944064	0.932856	0.951501	0.584847	0.949776	0.923802
0.980568	0.944537	0.983791	0	0.817694	0
0.949613	0.932032	0.963872	0.588388	0.966228	0.887385
0.93401	0.909038	0.97497	0	0.942821	0.893343
0.986226	0.953511	0.991883	0	0.0293937	0.0121756
0.970732	0.970732	0.982176	0.655535	0.924515	0.878799
0.961697	0.936584	0.974021	0.645683	0.838263	0.760458
0.966786	0.924619	0.939749	0.445658	0.772963	0.525067
0.970057	0.939824	0.975563	0.518014	0.798802	0.628031
0.982177	0.933782	0.996223	0	0.830146	0
0.902728	0.878122	0.955142	0	0	0
0.987054	0.95842	0.984202	0	0.843884	0.501262
0.994109	0.943979	0.992248	0	0.849716	0
0.878468	0.865147	0.95619	0	0.996212	0.956068
0.982221	0.928007	0.984444	0	0	0
0.90347	0.876096	0.952275	0	0	0.955037
0.941606	0.992844	0.940461	0.0176041	0.0459425	0.0184629
0.959288	0.991266	0.975412	0.639973	0.977897	0.999328
0.979091	0.929279	0.991527	0.578613	0.899624	0.851862
0.998137	0.931439	0.971588	0.510666	0.835026	0.610806
0.996861	0.971842	0.993912	0	0.862253	0.721651
0.996341	0.958097	0.991502	0	0.895538	0
0.991273	0.977224	0.979034	0	0.853768	0
0.991941	0.957714	0.993301	0	0.919196	0
0.95923	0.92537	0.999258	0	0	0
0.973804	0.938853	0.997193	0	0.858527	0.885926
0.990098	0.970664	0.977798	0.200246	0	0
0.944963	0.892782	0.981146	0	0	0.909541
0.894535	0.967947	0.918021	0	0.0273264	0.0194978
0.99933	0.972808	0.985333	0	0.899806	0.93048
0.959129	0.926134	0.988292	0	0.982757	0.954445
0.993632	0.961697	0.991571	0.568833	0.863177	0
0.954262	0.901193	0.982493	0	0.821425	0
0.988146	0.952954	0.994999	0.569828	0.812095	0.508705
0.982143	0.944512	0.992635	0	0.82506	0
0.973281	0.958337	0.995844	0	0.849579	0
0.97239	0.933155	0.991688	0.694141	0.950709	0.960939
0.937908	0.926493	0.948598	0	0.966216	0.952887
0.954602	0.89636	0.978633	0	0.976384	0.985144
0.953698	0.908501	0.994935	0	0.979349	0.977012
0.965459	0.962523	0.962243	0.0339813	0.00433506	0.00433506
0.967272	0.936207	0.996474	0	0.987827	0.924699
0.98044	0.966072	0.994025	0.597695	0.92375	0.830713
0.988556	0.984394	0.976851	0.531039	0.80215	0
0.965386	0.944978	0.989596	0	0.753701	0
0.989632	0.988402	0.990774	0.578244	0.808716	0.490027
0.959015	0.97927	0.958064	0	0.827406	0
0.964395	0.988005	0.945449	0	0.847963	0
0.961649	0.940007	0.984297	0.580452	0.935779	0.93432
0.979458	0.979163	0.994628	0.551797	0.912579	0.895166
0.984828	0.9831	0.994979	0.615085	0.947465	0.934777
0.92283	0.919966	0.993297	0.621197	0.888685	0.861931
0.974145	0.995651	0.944304	0	0.0267005	0.00374532
0.939886	0.921929	0.989416	0.636699	0.893447	0.850517
0.977349	0.969612	0.988581	0.563834	0.865219	0.788531
0.957716	0.993756	0.93934	0	0.808742	0
0.987183	0.966761	0.94863	0	0	0
0.991886	0.975657	0.997731	0	0.775412	0
0.993285	0.967347	0.995217	0.044794	0.796909	0
0.964991	0.956216	0.991134	0	0.785558	0
0.965408	0.965408	0.979578	0.00739776	0.918625	0.912581
0.956145	0.952831	0.992229	0	0.897169	0.861084
0.958504	0.966826	0.998502	0	0.940364	0.91773
0.950477	0.95507	0.979625	0	0.874043	0.846484
0.994597	0.975144	0.979227	0	0	0
0.951902	0.946932	0.993137	0.0262675	0.863811	0.815417
0.981177	0.978783	0.983173	0	0.839109	0.789358
0.908723	0.922107	0.892933	0.35336	0.904487	0
0.881984	0.882708	0.821648	0	0.963557	0.0115844
0.957054	0.95861	0.981639	0	0.931224	0.917739
0.947456	0.957043	0.937131	0	0.867349	0
0.94029	0.94489	0.917678	0	0.871378	0
0.848517	0.879454	0.830382	0	0.947834	0
0.939118	0.957926	0.995909	0	0.89332	0.845689
0.975075	0.952681	0.989085	0.545715	0.947054	0.919203
0.97622	0.966457	0.949506	0	0.919796	0.871039
0.858197	0.853939	0.825266	0	0	0
0.9784	0.962972	0.977493	0	0.877239	0.833132
0.923103	0.939702	0.931978	0.562127	0.936653	0.807182
0.823224	0.854671	0.836658	0.435579	0.949114	0
0.991311	0.990131	0.99292	0	0.957147	0.95248
0.971459	0.97189	0.987178	0	0.928739	0.867341
0.904196	0.909996	0.912123	0	0.907676	0
0.71644	0.712052	0.689291	0.0655423	0.848896	0
0.949984	0.926315	0.988466	0	0.915765	0.906035
0.890057	0.897372	0.887687	0	0.972695	0
0.828717	0.831324	0.823178	0	0.94124	0
0.968583	0.953286	0.996823	0.530093	0.93393	0.884686
0.818889	0.831337	0.713552	0	0	0
0.951591	0.939987	0.964778	0.519076	0.874055	0.84651
0.963376	0.98439	0.932688	0.586991	0.909606	0.846564
0.974376	0.993904	0.961009	0	0.883973	0.883973
0.996425	0.96314	0.994276	0.0291994	0.814818	0.814818
0.998367	0.982927	0.989151	0.586403	0.861919	0.861919
0.959965	0.983232	0.939907	0	0.85751	0.859917
0.954015	0.948275	0.994854	0	0.817803	0.817803
0.995918	0.957537	0.982288	0	0.784932	0.784932
0.983627	0.978212	0.975891	0	0.861632	0.861632
0.950748	0.985617	0.934188	0	0.830508	0.830508
0.991211	0.962151	0.974468	0	0	0
0.965304	0.996912	0.939453	0.159192	0.906379	0.909414
0.979267	0.942629	0.998545	0.0614328	0	0
0.949877	0.997557	0.96691	0.685225	0	0
0.943332	0.962445	0.943149	0.421226	0.944003	0.826942
0.991748	0.990277	0.944747	0	0.818205	0.819245
0.965271	0.963534	0.938022	0	0.957657	0.718427
0.975228	0.978273	0.923558	0	0.843488	0.843488
0.993773	0.963571	0.973675	0	0.83769	0.83769
0.956987	0.981406	0.97464	0	0.92233	0.860665
0.964352	0.985925	0.957345	0	0.922803	0.828334
0.951591	0.983843	0.93456	0	0.953088	0.852152
0.984104	0.969118	0.97501	0	0.853776	0.853776
0.972158	0.967504	0.985755	0	0.855409	0.858889
0.943598	0.944026	0.912701	0.00273879	0.97518	0
0.961073	0.949659	0.976491	0.606431	0.908859	0.910136
0.985845	0.999405	0.987986	0	0.863982	0.607054
0.98842	0.99965	0.980969	0	0.890677	0.890677
0.983477	0.983317	0.9822	0	0.914072	0.91527
0.978026	0.974242	0.94954	0	0.842762	0.842762
0.959234	0.985524	0.957027	0	0.933788	0.608634
0.945458	0.965315	0.93856	0	0.886145	0.591
0.959596	0.967635	0.938088	0	0.968529	0
0.979687	0.969782	0.992842	0	0.902229	0.902229
0.949615	0.975371	0.943724	0	0.916651	0.696998
0.991276	0.989052	0.960058	0	0.968697	0
0.956328	0.942966	0.992472	0	0.910764	0.910764
0.987337	0.973081	0.957274	0	0.908132	0.908132
0.928	0.953714	0.897857	0	0.907357	0
0.92652	0.995573	0.902433	0	0.913116	0.914335
0.929099	0.939097	0.869162	0	0.968655	0.971408
0.993206	0.997053	0.975077	0	0.951381	0.953755
0.954767	0.967892	0.944817	0	0.903465	0
0.924327	0.930399	0.900721	0	0.983454	0
0.920196	0.966748	0.867146	0	0.996713	0
0.899096	0.900701	0.849489	0.00464802	0	0
0.994068	0.987427	0.962679	0	0.985745	0.987073
0.996017	0.97162	0.957679	0.520482	0.989906	0.995157
0.986519	0.960996	0.94123	0.549175	0.993619	0.990741
0.916889	0.920735	0.844568	0	0	0
0.955628	0.969605	0.950155	0	0	0
0.986248	0.995927	0.967722	0	0.98546	0.986774
0.986733	0.990987	0.990582	0.50043	0.957669	0.924097
0.998194	0.999549	0.991693	0.51781	0.992867	0.988849
0.964107	0.952158	0.955699	0	0.96273	0.934015
0.940586	0.934273	0.870795	0	0	0
0.997644	0.993087	0.997747	0.533388	0.960672	0.957599
0.999474	0.998738	0.996004	0.501183	0.930746	0.910659
0.926977	0.93184	0.871094	0.0161033	0.990115	0.00263074
0.912271	0.918646	0.885482	0.0202626	0.962738	0.00242847
0.920312	0.919093	0.856806	0.0214669	0	0
0.935744	0.928011	0.90721	0	0	0
0.976271	0.985772	0.967893	0	0.992231	0.978611
0.929681	0.929681	0.926697	0	0.998424	0.912059
0.97133	0.97133	0.953271	0	0.985397	0.999513
0.966977	0.967191	0.956487	0	0.99529	0.984479
0.9913	0.993488	0.982339	0	0.933107	0.917947
0.97404	0.979852	0.983284	0	0.90186	0.861231
0.894563	0.882899	0.859203	0	0	0
0.908418	0.926083	0.870482	0	0	0
0.886323	0.888113	0.835571	0	0	0
0.894649	0.890707	0.874343	0	0	0
0.900483	0.897145	0.845411	0	0	0
0.956936	0.958658	0.830121	0	0.00262489	0.00262489
0.970551	0.980683	0.895433	0	0.978478	0.871811
0.987353	0.990144	0.978307	0	0.970206	0.951618
0.985169	0.989511	0.99839	0	0.975996	0.907889
[truncated: 623 more rows]
