# Supplementary material for: GelGenie: an AI-powered framework for gel electrophoresis image analysis
Source: Nat Commun. 2025 May 5;16:4087. doi: 10.1038/s41467-025-59189-0 (PMC12053679; doi:10.1038/s41467-025-59189-0)
Supplement: Supplementary file 9 — Source Data [file 41467_2025_59189_MOESM9_ESM.zip › source_data/plots/figure_s2_ThermoFisher_segmentation_source_data.xlsx]

## Sheet: Sheet1
Gel	Manual Segmentation	Manual + Rolling Ball Background Correction
0_Thermo	13.6318	20.4415
0_Thermo	14.1763	18.8096
0_Thermo	14.9627	16.6225
0_Thermo	16.761	18.313
0_Thermo	13.249	14.8461
0_Thermo	18.3337	19.0195
0_Thermo	13.2034	14.8504
0_Thermo	12.0102	14.9683
0_Thermo	11.4453	12.5715
0_Thermo	11.9653	14.0115
0_Thermo	14.0239	16.5505
0_Thermo	12.1787	15.7959
1_Thermo	15.5647	20.0168
1_Thermo	17.2267	20.0812
1_Thermo	17.9951	18.6125
1_Thermo	19.816	19.9164
1_Thermo	17.9616	16.7989
1_Thermo	20.3654	19.023
1_Thermo	14.3124	14.6595
1_Thermo	14.6471	14.9564
1_Thermo	12.2748	13.4264
1_Thermo	13.9596	15.3175
1_Thermo	15.855	16.2462
1_Thermo	13.8208	15.5236
2_Thermo	9.3747	15.3853
2_Thermo	10.5017	15.0812
2_Thermo	9.60254	13.3438
2_Thermo	9.78136	13.7198
2_Thermo	9.61353	11.3285
2_Thermo	10.633	14.3969
2_Thermo	11.4459	13.5257
2_Thermo	10.5996	12.2278
2_Thermo	9.11391	10.6546
2_Thermo	11.0613	12.3875
2_Thermo	12.6268	14.1599
2_Thermo	10.2574	12.5421
3_Thermo	11.9184	15.4389
3_Thermo	12.3284	14.8683
3_Thermo	12.6925	13.1126
3_Thermo	11.7068	13.573
3_Thermo	11.9846	10.2642
3_Thermo	16.3983	12.9058
3_Thermo	12.9828	12.499
3_Thermo	11.6877	12.693
3_Thermo	10.4839	11.19
3_Thermo	12.7564	12.306
3_Thermo	14.5697	14.3856
3_Thermo	11.9859	13.002
4_Thermo	10.9108	12.5088
4_Thermo	12.2379	12.4126
4_Thermo	11.8948	11.5
4_Thermo	11.3773	12.1842
4_Thermo	12.2856	10.0586
4_Thermo	11.0249	12.376
4_Thermo	16.5202	17.45
4_Thermo	17.3075	17.7257
4_Thermo	15.9915	17.071
4_Thermo	13.7968	14.9049
4_Thermo	16.4415	16.3962
4_Thermo	15.2868	16.1381
5_Thermo	29.9977	29.3771
5_Thermo	34.3193	32.5526
5_Thermo	30.3302	32.5312
5_Thermo	29.5626	30.9085
5_Thermo	29.7273	29.9583
5_Thermo	30.4184	29.8599
5_Thermo	27.1894	27.3028
5_Thermo	25.2705	25.7322
5_Thermo	26.2573	25.6203
5_Thermo	25.5904	25.7099
5_Thermo	27.1323	26.2086
5_Thermo	28.7208	28.3309
6_Thermo	24.7537	28.2545
6_Thermo	29.0207	28.89
6_Thermo	28.4567	30.5446
6_Thermo	25.6885	28.3126
6_Thermo	28.7844	29.1116
6_Thermo	27.3729	26.7451
6_Thermo	24.632	26.2891
6_Thermo	22.4862	25.0604
6_Thermo	21.8433	23.3382
6_Thermo	24.8512	26.948
6_Thermo	25.1548	28.993
6_Thermo	22.825	25.6138
7_Thermo	28.3754	28.5863
7_Thermo	31.9443	30.736
7_Thermo	31.3593	32.3438
7_Thermo	27.5209	28.1769
7_Thermo	27.5081	27.9634
7_Thermo	27.5503	30.0256
7_Thermo	24.3316	25.0597
7_Thermo	25.6664	26.8687
7_Thermo	24.1079	24.733
7_Thermo	24.8393	25.2272
7_Thermo	25.1426	27.0566
7_Thermo	25.6874	25.8466
8_Thermo	29.7721	31.473
8_Thermo	32.0219	33.8652
8_Thermo	32.3658	32.8717
8_Thermo	30.0519	30.8398
8_Thermo	31.2946	33.1148
8_Thermo	34.3178	31.565
8_Thermo	32.9752	27.7835
8_Thermo	31.871	28.7944
8_Thermo	31.0496	29.277
8_Thermo	31.5938	27.6935
8_Thermo	30.7692	31.2904
8_Thermo	31.1835	30.4404
9_Thermo	37.2324	39.1089
9_Thermo	34.0289	38.4098
9_Thermo	31.6957	36.7398
9_Thermo	38.5857	38.2573
9_Thermo	35.9827	37.5433
9_Thermo	36.0041	41.096
9_Thermo	33.2645	35.454
9_Thermo	33.8731	33.9782
9_Thermo	35.9912	36.2003
9_Thermo	35.284	37.7081
9_Thermo	37.0344	36.6933
9_Thermo	39.3332	39.331
10_Thermo	35.9173	36.6436
10_Thermo	37.3762	39.0821
10_Thermo	36.6386	38.8581
10_Thermo	34.8688	38.0353
10_Thermo	33.7623	38.4853
10_Thermo	35.2384	36.3949
10_Thermo	34.835	35.1561
10_Thermo	36.4975	36.2521
10_Thermo	35.5645	37.5744
10_Thermo	36.549	37.3795
10_Thermo	36.2506	38.2639
10_Thermo	35.4034	39.2953
11_Thermo	40.5658	39.1663
11_Thermo	38.0402	38.987
11_Thermo	35.5133	40.1265
11_Thermo	38.2552	38.6084
11_Thermo	35.0219	37.6097
11_Thermo	32.0362	36.6272
11_Thermo	36.1357	37.4003
11_Thermo	37.5256	36.7084
11_Thermo	36.3607	38.1885
11_Thermo	36.0439	36.0942
11_Thermo	38.1573	39.6042
11_Thermo	40.5275	39.7279
12_Thermo	35.0577	37.426
12_Thermo	36.0087	34.9187
12_Thermo	33.5772	34.0273
12_Thermo	33.5439	37.9452
12_Thermo	35.66	36.3435
12_Thermo	36.7705	36.574
12_Thermo	37.9464	37.915
12_Thermo	36.0265	35.0194
12_Thermo	34.7546	37.4668
12_Thermo	34.092	36.9886
12_Thermo	40.2772	38.1042
12_Thermo	35.03	40.5336
32_Thermo	20.3387	21.8863
32_Thermo	22.0122	22.6966
32_Thermo	23.506	22.7051
32_Thermo	21.6604	22.8328
32_Thermo	23.6312	23.5222
32_Thermo	24.0168	21.8786
32_Thermo	24.9353	24.151
32_Thermo	25.6037	27.0359
32_Thermo	21.2092	21.1967
32_Thermo	19.8129	23.0767
32_Thermo	21.7938	19.075
32_Thermo	16.8531	21.1296
34_Thermo	13.3035	29.9667
34_Thermo	12.3533	27.4783
34_Thermo	12.7816	26.3862
34_Thermo	15.5842	23.7615
34_Thermo	16.746	29.6457
34_Thermo	14.3299	33.3477
34_Thermo	20.808	30.4541
34_Thermo	22.0367	29.7963
34_Thermo	24.0074	30.9281
34_Thermo	23.6645	30.8073
34_Thermo	24.5536	30.6135
34_Thermo	18.704	27.5605
