# Supplementary material for: GelGenie: an AI-powered framework for gel electrophoresis image analysis
Source: Nat Commun. 2025 May 5;16:4087. doi: 10.1038/s41467-025-59189-0 (PMC12053679; doi:10.1038/s41467-025-59189-0)
Supplement: Supplementary file 9 — Source Data [file 41467_2025_59189_MOESM9_ESM.zip › source_data/plots/figure_s14_S1A_scatter_plot_source_data.xlsx]

## Sheet: Sheet1
Reference	Norm. Prev. Analysis	Norm. GelGenie
4.44444	0.0115607	0.0112189
0	0	0
3.33333	0.109827	0.0568961
11.1111	1	1
2.22222	0.184971	0.0806696
10	0.901734	0.991363
1.11111	0	0.0963405
8.88889	0.763006	0.785861
7.77778	0.682081	0.69789
6.66667	0.410405	0.541893
5.55556	0.393064	0.148874
