# Supplementary material for: GelGenie: an AI-powered framework for gel electrophoresis image analysis
Source: Nat Commun. 2025 May 5;16:4087. doi: 10.1038/s41467-025-59189-0 (PMC12053679; doi:10.1038/s41467-025-59189-0)
Supplement: Supplementary file 9 — Source Data [file 41467_2025_59189_MOESM9_ESM.zip › source_data/plots/figure_s13_Dice Score_source_data.xlsx]

## Sheet: Sheet1
unet_dec_21	unet_dec_21_finetune	watershed	multiotsu	Source
0.92394	0.960368	0.411782	0.358799	Standard Normalisation
0.919777	0.898145	0.276386	0.256317	Standard Normalisation
0.850756	0.886761	0.210958	0.199951	Standard Normalisation
0.890804	0.846741	0.407307	0.515344	Standard Normalisation
0.146128	0.858151	0.74731	0.740918	Standard Normalisation
4.73095e-12	0.479513	0.688241	0.709113	Standard Normalisation
0.83835	0.902906	0.605563	0.574888	Standard Normalisation
0.0838684	0.707418	0.601602	0.600502	Standard Normalisation
0.222878	0.770898	0.499739	0.404532	Standard Normalisation
0.664053	0.719026	0.206132	0.1876	Standard Normalisation
0.81132	0.889146	0.507511	0.463001	Standard Normalisation
0.44042	0.568847	0.0433852	0.124509	Standard Normalisation
0.589427	0.796841	0.276827	0.588113	Standard Normalisation
0.288157	0.496886	0.162762	0.424311	Standard Normalisation
0.666658	0.848656	0.548106	0.524795	Standard Normalisation
0.896867	0.863395	0.608649	0.596353	Standard Normalisation
0.81175	0.879333	0.578137	0.477671	Standard Normalisation
0.903729	0.89136	0.590497	0.585846	Standard Normalisation
0.909173	0.880194	0.559624	0.526852	Standard Normalisation
0.881382	0.872159	0.465833	0.446369	Standard Normalisation
0.765142	0.798536	0.116543	0.205909	Standard Normalisation
0.590891	0.591114	0.0789525	0.14659	Standard Normalisation
0.770764	0.819641	0.0802295	0.242981	Standard Normalisation
0.758846	0.795192	0.412392	0.34541	Standard Normalisation
0.698133	0.77175	0.592544	0.628573	Standard Normalisation
0.995096	0.961655	0.500368	0.471041	Percentile Normalisation
0.944797	0.847994	0.388148	0.328961	Percentile Normalisation
0.902042	0.821611	0.558661	0.552781	Percentile Normalisation
0.897255	0.845984	0.390414	0.515275	Percentile Normalisation
0.403313	0.931703	0.716182	0.729352	Percentile Normalisation
0.157287	0.833143	0.680601	0.709661	Percentile Normalisation
0.858619	0.950572	0.624476	0.578541	Percentile Normalisation
0.357199	0.797019	0.600689	0.6046	Percentile Normalisation
0.438903	0.986988	0.500856	0.435503	Percentile Normalisation
0.91387	0.794398	0.166169	0.351657	Percentile Normalisation
0.810731	0.889395	0.50652	0.465582	Percentile Normalisation
0.496976	0.585654	0.0435091	0.119926	Percentile Normalisation
0.606468	0.84152	0.336519	0.594805	Percentile Normalisation
0.327352	0.57343	0.170472	0.424311	Percentile Normalisation
0.666479	0.849362	0.548156	0.524795	Percentile Normalisation
0.906319	0.866168	0.608649	0.596353	Percentile Normalisation
0.765694	0.862242	0.656364	0.56976	Percentile Normalisation
0.90092	0.873375	0.587341	0.587235	Percentile Normalisation
0.91653	0.886014	0.561035	0.534459	Percentile Normalisation
0.886535	0.849931	0.468753	0.447811	Percentile Normalisation
0.765142	0.798536	0.116543	0.205909	Percentile Normalisation
0.590891	0.591114	0.0789525	0.14659	Percentile Normalisation
0.770976	0.81962	0.0802295	0.254136	Percentile Normalisation
0.758846	0.795192	0.412392	0.34541	Percentile Normalisation
0.713926	0.786097	0.592834	0.628573	Percentile Normalisation
