# Supplementary material for: GelGenie: an AI-powered framework for gel electrophoresis image analysis
Source: Nat Commun. 2025 May 5;16:4087. doi: 10.1038/s41467-025-59189-0 (PMC12053679; doi:10.1038/s41467-025-59189-0)
Supplement: Supplementary file 9 — Source Data [file 41467_2025_59189_MOESM9_ESM.zip › source_data/plots/figure_4c_left_scatter_plot_source_data.xlsx]

## Sheet: Sheet1
DNA Concentration (fM)	Band Volume (arb. units)
0	88251
49	128894
98	145014
195	155603
391	188420
781	153000
1563	323944
3125	555181
6250	1099311
12500	1828134
0	92699
49	119155
98	135874
195	155855
391	197783
781	180181
1563	367113
3125	553519
6250	1169955
12500	1765089
0	71041
49	126684
98	138898
195	141593
391	211924
781	188722
1563	369041
3125	649465
6250	1207564
12500	1765814
