# Supplementary material for: GelGenie: an AI-powered framework for gel electrophoresis image analysis
Source: Nat Commun. 2025 May 5;16:4087. doi: 10.1038/s41467-025-59189-0 (PMC12053679; doi:10.1038/s41467-025-59189-0)
Supplement: Supplementary file 9 — Source Data [file 41467_2025_59189_MOESM9_ESM.zip › source_data/plots/figure_s8_Hausdorff Distance_source_data.xlsx]

## Sheet: Sheet1
unet_dec_21	unet_dec_21_finetune	nnunet_final_fold_0	unet_dec_21_lsdb_only	watershed	multiotsu
27.0185	27.074	27.0185	501.662	876.051	876.051
52.469	42.4264	42.0476	248.085	487.201	487.201
83.4386	287.235	83.4506	376.666	406.295	406.295
8.60233	41.1947	35.2278	505.573	591.747	591.747
60	60	60	229.965	327.787	327.787
114.477	211.993	203.711	411.024	477.603	477.603
85.4751	103.368	103.368	263.219	470.979	470.979
16.0312	17.1172	62.514	156.237	702.557	702.557
69.1158	74.6324	70.0928	502.621	538.013	538.013
86.2844	101.415	62.9365	561.345	511.856	511.856
73.3894	74.0945	72.8011	315.482	376.033	376.033
549.524	503.143	57.0088	222.299	338.104	338.104
76.2955	33.9559	34.1321	397.615	584.083	584.083
104.043	178.362	334.552	421.299	464.087	426.138
962.999	963.454	870.283	1453.49	1595.37	1595.37
654.543	656.921	626.422	1285.59	1345.62	1345.62
32.7567	31	204.963	319.312	449.929	449.929
353.566	392.2	358.541	420.43	463.897	463.897
44.1814	42	42	397.121	482.312	482.312
98.1275	140.869	97.1288	331.833	415.406	415.406
75.6902	75.4255	75.6902	642.067	535.553	535.553
73.6614	61.5873	81.3449	258.118	490.153	490.153
38.2099	37.6431	261.358	384.302	524.985	524.985
29	26	60.2993	216.333	512.227	512.227
63.9766	63.0714	69.0652	282.816	440.114	440.114
34.1321	19.2354	58	397.397	551.613	551.613
10.4403	10.2956	11	196.736	505.72	505.72
24	36.2215	32.6956	218.769	443.308	443.308
80.0625	79.404	65.215	303.71	241.251	241
34.2345	33.1361	21	687.346	606.139	606.139
45	9	11	272.976	433.057	433.904
36.0555	37.054	59.0339	413.408	427.126	427.126
62.0725	57.2451	58.1378	329.109	252.686	252.686
103.817	181.334	53	326.002	255.766	255.766
68.9638	68.9638	68.9638	621.18	389.693	388.731
83.4506	104	108.167	191.01	209	209
200.212	295.936	315.412	1074.98	1047.69	1047.69
802.279	960.45	865.231	1038.08	973.717	972.973
6	8	6	inf	31.1448	31.1448
14.3178	13.8924	8.94427	409.464	400.045	402.061
99.7246	100.603	90.2552	427.308	393.641	393.641
30.6757	7.28011	134.183	754.093	656.065	652.932
356.679	356.742	356.679	582.362	552.612	552.612
4.24264	5	5	183.918	378.414	378.414
76.1052	58.6941	24.8395	254	283.551	283.551
52.2398	52.345	13.4164	392.929	393.742	391.772
70.0071	70	44.7214	305.895	318.597	318.597
57	58.4637	47.0106	35	60.7454	60.7454
118	118	5.09902	19	118.004	118.004
14	14	13	35.0571	70.1142	70.1142
8.06226	8	12.1655	26	53.0094	53.0094
17	37.3363	2.23607	30.4631	51.0882	51.0882
14.3178	14.3178	13.0384	29.0172	93.3488	93.3488
44.643	44.643	43.9659	43.9659	63.4114	63.4114
118.53	131.588	121.173	inf	456.709	455.928
