# Supplementary material for: GelGenie: an AI-powered framework for gel electrophoresis image analysis
Source: Nat Commun. 2025 May 5;16:4087. doi: 10.1038/s41467-025-59189-0 (PMC12053679; doi:10.1038/s41467-025-59189-0)
Supplement: Supplementary file 9 — Source Data [file 41467_2025_59189_MOESM9_ESM.zip › source_data/plots/figure_4a_S9A-2_scatter_plot_source_data.xlsx]

## Sheet: Sheet1
Reference	Norm. Prev. Analysis	Norm. GelGenie
0	0	0
777.778	0.792593	0.696839
666.667	1	0.974025
555.556	0.859259	1
444.444	0.651852	0.806287
333.333	0.659259	0.9042
222.222	0.422222	0.699128
111.111	0.0740741	0.265475
