# Supplementary material for: GelGenie: an AI-powered framework for gel electrophoresis image analysis
Source: Nat Commun. 2025 May 5;16:4087. doi: 10.1038/s41467-025-59189-0 (PMC12053679; doi:10.1038/s41467-025-59189-0)
Supplement: Supplementary file 9 — Source Data [file 41467_2025_59189_MOESM9_ESM.zip › source_data/plots/figure_4a_box_plot_source_data.xlsx]

## Sheet: Sheet1
Gel Name	ABS Error
2A	0
2A	0.0139618
2A	0.0217071
2A	0
2A	0.00815011
2A	0.0466953
2A	0.0152226
2A	0.0111506
2A	0.0135142
2A	0.0158019
2A	0.0146333
2B	0
2B	0.00675367
2B	0
2B	0.0974891
2B	0.00291028
2B	0.0362823
2B	0.0299366
2B	0.0136202
2B	0.0127877
2B	0.025052
2B	0.0473945
2C	0
2C	0.00528412
2C	0.00411472
2C	0.0051594
2C	0
2D	0
2D	0.182471
2D	0.11559
2D	0.122391
2D	0.123625
2D	0.0583417
2D	0.0353069
2D	0
2D	0.0427274
2D	0.0934423
2D	0.00935778
S1A	0.000341746
S1A	0
S1A	0.0529305
S1A	0
S1A	0.104302
S1A	0.0896291
S1A	0.0963405
S1A	0.0228548
S1A	0.0158088
S1A	0.131488
S1A	0.24419
S1C	0
S1C	0
S1C	0.0374618
S1C	0.037389
S1C	0.0939887
S1C	0.154306
S1C	0.146542
S1C	0.120288
S1C	0.0962606
S1C	0.0449106
S1C	0.0483339
S9A-1	0
S9A-1	0.070374
S9A-1	0.16095
S9A-1	0.0967673
S9A-1	0.105223
S9A-1	0.0573657
S9A-1	0.0428019
S9A-1	0.347211
S9A-2	0
S9A-2	0.0957536
S9A-2	0.0259752
S9A-2	0.140741
S9A-2	0.154435
S9A-2	0.244941
S9A-2	0.276906
S9A-2	0.191401
