# Supplementary material for: GelGenie: an AI-powered framework for gel electrophoresis image analysis
Source: Nat Commun. 2025 May 5;16:4087. doi: 10.1038/s41467-025-59189-0 (PMC12053679; doi:10.1038/s41467-025-59189-0)
Supplement: Supplementary file 9 — Source Data [file 41467_2025_59189_MOESM9_ESM.zip › source_data/plots/figure_s3_source_data.xlsx]

## Sheet: Sheet1
Ladder	Segmentation	GelAnalyzer (Raw)	GelAnalyzer (Rolling Ball Background Corr.)	GelAnalyzer (Morphological Background Corr.)	GelAnalyzer (Valley to Valley Background Corr.)	Image Studio (Raw)	Image Studio (Lane Background Corr.)	Image Studio (Median Local Background Corr.)
ThermoFisher	13.6318	10.5332	12.1835	11.9042	15.6632	14.6242	10.239	11.3387
ThermoFisher	35.9721	36.9796	38.5167	36.4541	36.3474	36.8278	37.4128	36.5157
ThermoFisher	34.0612	35.2479	35.9534	36.0979	35.0712	35.5088	34.9954	32.935
ThermoFisher	34.7656	35.7778	36.4988	37.7383	32.6581	34.0104	33.6229	36.0689
ThermoFisher	34.4673	35.9165	36.795	36.0203	32.0829	38.2212	34.0336	36.1646
ThermoFisher	36.4567	34.2038	39.573	36.5577	35.1333	38.9729	38.7067	36.3258
ThermoFisher	38.8124	38.9111	40.2197	37.843	35.4359	38.0283	38.2758	39.2198
ThermoFisher	39.1206	38.1159	39.7206	39.4836	38.1359	38.385	38.0973	36.913
ThermoFisher	37.647	34.4256	37.1155	39.3037	36.9635	35.6565	39.2706	36.183
ThermoFisher	37.7196	35.4678	40.0951	34.9956	37.5868	35.5658	40.6764	37.9235
ThermoFisher	35.5888	38.0532	39.079	36.8183	34.7241	37.6468	39.8151	35.291
ThermoFisher	33.414	37.7822	38.8028	37.9768	38.7911	35.4169	36.4473	37.9333
ThermoFisher	35.9036	37.8344	38.6564	37.4076	36.1941	38.2096	36.1818	37.4417
ThermoFisher	34.6317	35.7838	39.6144	37.4609	33.0574	35.7795	33.8041	35.3421
ThermoFisher	36.5324	33.9862	36.2534	36.5502	31.8355	38.0032	35.3253	32.5324
ThermoFisher	35.9709	37.5057	38.5737	38.2955	35.1671	35.721	36.8987	33.0395
ThermoFisher	36.3687	37.797	37.3681	39.3689	35.8397	38.4797	35.2748	35.405
ThermoFisher	38.3818	35.7147	38.5756	42.0925	33.9511	34.6937	36.7403	37.3129
ThermoFisher	37.5435	35.6474	39.0438	38.3432	37.1243	35.0777	36.174	38.8778
ThermoFisher	41.2938	38.2228	40.7711	39.6985	42.2351	29.307	36.4844	39.0815
ThermoFisher	37.3596	40.0159	39.5074	41.0198	39.6223	27.4766	33.8709	35.9128
ThermoFisher	33.6878	35.2945	35.2174	36.9627	30.4942	35.9211	33.6485	32.7647
ThermoFisher	35.5956	34.4522	38.3457	36.6809	36.9647	36.3596	36.623	39.1723
ThermoFisher	25.3451	28.7292	29.9937	31.4648	25.6565	29.157	25.4718	26.817
ThermoFisher	38.0195	35.8735	37.8825	38.0972	35.5256	36.5219	38.1038	36.9753
ThermoFisher	26.2698	28.3386	27.3066	31.0163	23.6642	28.9068	25.2604	26.5332
ThermoFisher	24.537	29.4899	29.5013	31.3565	25.14	29.1348	34.0121	25.7258
ThermoFisher	24.6268	31.647	28.248	31.2025	26.7903	27.6942	24.9509	25.4058
ThermoFisher	26.3469	29.9387	29.1183	31.1706	26.5983	27.7267	26.8457	26.0607
ThermoFisher	28.556	31.2917	34.4603	33.5516	29.8785	30.3852	30.1745	29.2991
ThermoFisher	31.5919	33.1465	34.3551	35.5523	30.228	31.4666	30.43	31.4591
ThermoFisher	30.4252	32.0358	35.8774	34.8955	29.3892	34.6663	30.4353	32.1333
ThermoFisher	27.443	29.6921	31.9474	31.91	28.7032	32.6586	29.0447	30.5387
ThermoFisher	32.4481	30.6884	32.6915	32.5433	29.1642	32.6297	32.1573	29.531
ThermoFisher	32.987	33.0823	32.0601	34.7651	29.7289	34.8207	29.6949	30.5875
ThermoFisher	30.3953	26.7296	26.1785	26.6805	24.3352	30.9433	24.4229	27.8069
ThermoFisher	29.829	24.1474	25.2372	27.0808	24.5043	29.9014	27.765	29.3309
ThermoFisher	30.7506	26.1063	25.8922	27.1674	23.8307	27.1876	21.5002	26.9045
ThermoFisher	30.9227	25.5674	25.8256	27.0537	23.2155	30.7429	28.6122	27.2527
ThermoFisher	32.0857	29.6146	27.2916	30.1524	24.4882	26.7683	22.9242	27.5339
ThermoFisher	31.4166	25.2652	26.3547	29.0076	22.97	26.6163	25.7225	27.1932
ThermoFisher	36.1309	35.6828	38.0146	36.0699	37.2867	36.4499	37.4091	37.9406
ThermoFisher	34.1144	33.4347	38.227	38.1308	34.9405	36.0155	36.8107	38.0801
ThermoFisher	31.9303	32.6987	37.7963	35.9276	37.1276	37.2989	37.2478	36.395
ThermoFisher	35.3727	34.2583	37.7555	36.9125	34.957	30.8101	39.2047	36.7896
ThermoFisher	37.6068	35.7637	39.3106	43.4671	36.9135	29.0225	36.0064	37.046
ThermoFisher	35.362	34.5714	39.0235	39.6154	37.8273	30.903	35.7303	36.3262
ThermoFisher	34.1915	36.0991	36.424	38.4578	36.6665	26.3488	34.4558	35.2429
ThermoFisher	24.4426	22.66	16.5201	21.1147	24.0316	21.0024	24.393	25.8244
ThermoFisher	24.6269	18.192	17.8666	21.2374	21.3205	21.96	22.1837	24.7353
ThermoFisher	26.3037	20.8738	23.0031	23.385	20.971	23.5608	25.5979	25.4828
ThermoFisher	26.9291	18.3478	20.2052	20.373	22.8291	19.6763	27.154	26.1587
ThermoFisher	21.4051	19.3303	17.6279	19.8851	24.2801	20.028	24.5433	25.393
ThermoFisher	20.4993	18.4911	17.3022	19.3935	20.1099	17.9993	23.9846	24.082
ThermoFisher	22.2002	17.8743	16.3805	16.8304	21.8766	18.6961	27.0142	24.6829
ThermoFisher	18.4357	20.2369	17.3048	18.0219	22.6832	21.2634	25.1674	24.0455
ThermoFisher	13.7318	22.6319	28.4874	15.718	31.0159	24.1697	29.1615	28.275
ThermoFisher	13.5883	23.0073	19.2445	15.9386	30.9547	23.0752	30.0722	27.1608
ThermoFisher	12.3946	23.0116	22.627	16.0988	32.1663	24.4408	30.4627	29.2224
ThermoFisher	16.0989	21.7916	19.5987	14.4399	31.3151	22.2509	29.7655	30.5377
ThermoFisher	16.6139	23.9669	19	17.0747	31.2399	23.727	31.499	30.5074
ThermoFisher	15.2581	23.3497	21.4437	18.0996	30.7607	23.1265	30.5822	29.6206
ThermoFisher	19.7684	21.6606	16.6814	17.8445	26.6657	21.7849	23.8565	30.0318
ThermoFisher	23.7817	24.0992	17.9586	19.8767	28.9424	21.5364	26.4225	30.8041
ThermoFisher	22.6162	21.7347	17.8114	17.9284	28.3999	21.6548	23.5664	29.2337
ThermoFisher	23.6328	22.8922	18.5337	18.3446	30.7584	21.3272	21.5615	28.0866
ThermoFisher	24.4184	18.6087	17.579	18.759	27.4993	21.6646	22.628	27.3695
ThermoFisher	20.0739	20.6447	17.5277	20.8966	25.1339	22.9081	25.2844	26.2525
ThermoFisher	22.1713	22.9045	17.8936	23.0631	24.7703	21.5972	25.8781	27.2859
ThermoFisher	23.0222	22.1911	18.9396	24.1678	23.6897	25.4466	24.663	23.5858
ThermoFisher	33.3322	36.7271	34.0433	35.259	31.4401	26.3111	37.7141	33.5684
ThermoFisher	37.3193	32.8708	36.5589	36.5631	34.168	35.9475	30.6403	35.0863
ThermoFisher	39.9623	35.0166	38.7045	35.8762	33.8959	36.3521	34.9692	34.4092
ThermoFisher	37.9423	38.4011	37.991	36.8857	31.7939	36.3991	32.9477	37.2737
ThermoFisher	14.1763	10.6673	11.2491	12.8703	13.4949	14.324	8.89258	8.19473
ThermoFisher	39.1769	36.4579	37.3024	38.7005	34.1762	37.8643	32.3947	37.1589
ThermoFisher	41.6802	37.7648	38.2514	38.1539	37.1534	36.03	36.0871	37.3931
ThermoFisher	36.7823	35.6826	36.2816	35.9972	36.0784	32.6561	37.5075	36.7407
ThermoFisher	33.9799	37.2129	34.2667	33.7945	32.584	33.4677	35.786	32.4683
ThermoFisher	34.1978	40.6331	34.5726	40.2006	34.2794	23.5648	35.2399	31.6191
ThermoFisher	19.4547	21.6314	19.0948	21.1258	24.6011	24.3485	26.7513	25.9721
ThermoFisher	30.624	35.8974	37.733	38.8418	36.9407	23.5099	39.635	36.4059
ThermoFisher	37.1466	38.1407	36.8909	34.2543	34.6505	28.3141	35.3166	33.2262
ThermoFisher	37.3275	36.085	34.1108	36.6073	32.5075	35.8829	31.0362	33.0581
ThermoFisher	35.8597	32.5764	37.3234	36.6114	34.0427	36.8288	33.2005	34.918
ThermoFisher	36.7571	33.3146	36.5893	36.371	33.6336	37.4624	34.2099	33.3239
ThermoFisher	38.7773	35.4107	36.9006	34.4625	34.3395	35.6792	35.7873	36.2216
ThermoFisher	41.349	37.0086	39.7187	38.5607	34.2975	38.0064	38.2381	38.8806
ThermoFisher	41.1659	39.3267	37.5794	34.5064	39.6743	38.6095	35.7885	37.5562
ThermoFisher	26.7451	28.9673	29.4488	28.6398	24.7597	29.8634	24.9654	25.2756
ThermoFisher	39.1023	33.6411	32.3833	30.3479	32.3665	36.0741	30.3926	37.8595
ThermoFisher	28.4179	28.5165	28.896	30.7977	25.2444	30.0654	25.171	25.5841
ThermoFisher	13.8192	9.04446	12.5316	16.1449	13.7303	13.8269	12.1562	13.2416
ThermoFisher	27.9016	29.7264	28.8715	31.7333	25.734	30.3814	26.8728	24.9784
ThermoFisher	9.93226	11.4698	9.39883	10.9021	13.2166	14.3174	8.9871	11.6488
ThermoFisher	10.2669	11.3943	7.83544	9.00003	6.68195	13.7732	10.2249	11.0165
ThermoFisher	9.86468	9.96165	7.89642	10.3401	8.16166	15.3381	12.2142	11.9632
ThermoFisher	9.51448	12.8555	6.68049	8.34097	8.51519	14.8567	10.4802	10.9901
ThermoFisher	11.0491	12.443	7.72009	10.3931	11.0678	14.5839	12.1386	13.7476
ThermoFisher	11.5286	9.82988	8.81661	8.84658	11.4469	11.1506	29.5037	14.2175
ThermoFisher	10.5392	9.24723	8.05383	8.79804	9.44405	11.5699	10.6939	13.9937
ThermoFisher	9.25004	10.0766	8.01467	9.07546	10.5812	15.4799	37.6679	16.6282
ThermoFisher	10.7571	8.09008	8.2429	8.65626	10.5045	11.7291	29.3455	15.0166
ThermoFisher	12.2287	8.89128	9.50926	10.1394	10.5228	12.8054	17.6166	14.9689
ThermoFisher	10.5559	10.165	11.7283	13.3625	12.5696	14.2657	30.0694	14.233
ThermoFisher	12.2124	12.1214	12.4646	13.1992	11.9972	13.2457	10.3644	10.4447
ThermoFisher	12.7192	11.0361	9.4182	14.0177	12.6861	14.8572	9.34289	9.75892
ThermoFisher	13.3457	10.6003	8.69378	12.6431	11.1334	13.18	10.4684	10.1622
ThermoFisher	11.5581	10.2359	7.48146	11.9467	8.79333	16.6924	11.2983	10.955
ThermoFisher	10.5146	13.0641	7.03806	11.2411	9.71555	17.4921	15.4459	10.4756
ThermoFisher	16.0824	14.2316	7.07592	13.6142	10.1076	15.6876	13.3819	15.046
ThermoFisher	12.7727	11.1987	9.00404	9.80037	10.8678	14.5972	17.5641	14.9533
ThermoFisher	9.9606	9.51135	12.8196	12.274	13.5725	12.7762	12.2913	10.9428
ThermoFisher	14.9295	8.55137	9.91712	13.3937	12.3294	12.639	10.3876	11.5245
ThermoFisher	10.7529	10.6733	8.95474	10.6342	10.6741	16.3918	18.2316	15.6192
ThermoFisher	13.7704	7.96067	9.44397	11.3757	8.39064	10.9658	10.6431	10.181
ThermoFisher	14.9627	10.2037	9.5991	11.2132	10.5418	13.9263	10.9044	8.39958
ThermoFisher	16.761	13.2186	7.56821	9.43448	10.7355	14.3404	10.8478	11.1466
ThermoFisher	13.249	13.3661	7.95549	8.46004	11.4958	16.285	10.0352	10.5942
ThermoFisher	18.3337	14.7343	9.86056	12.0157	21.218	16.4473	10.8495	11.7044
ThermoFisher	13.2034	7.55067	9.77939	11.4905	12.6791	10.8179	10.9482	10.8715
ThermoFisher	12.0102	7.3996	9.28961	9.63029	13.2273	10.1081	10.3092	11.6151
ThermoFisher	11.4453	8.64736	9.03457	11.8969	15.0745	9.90855	9.88934	11.1401
ThermoFisher	11.9653	6.56494	9.44582	8.20929	11.029	10.7452	10.3831	12.4796
ThermoFisher	14.0239	7.8105	11.004	10.8688	11.8076	12.092	10.3287	11.1951
ThermoFisher	12.1787	9.97316	11.1305	13.8132	14.2181	13.2342	12.2073	12.8165
ThermoFisher	15.9485	11.8772	11.8158	16.4805	13.7178	14.3816	10.439	9.83998
ThermoFisher	17.4785	11.3316	9.45914	11.1058	14.9651	12.9394	8.66997	9.2651
ThermoFisher	17.653	13.2736	8.04709	10.6036	12.1929	14.7752	10.1015	9.9068
ThermoFisher	19.98	8.65957	7.28092	12.2647	15.8628	14.0652	11.4988	10.1709
ThermoFisher	17.9375	14.4812	9.09244	10.1347	12.0961	17.1898	9.56933	10.5318
ThermoFisher	21.3493	13.1658	10.9133	12.5837	14.7541	13.241	9.86318	11.4285
ThermoFisher	14.5904	8.69232	10.1301	11.6013	10.8196	10.6907	10.8348	12.5222
ThermoFisher	14.8235	10.179	9.93088	12.939	14.4491	11.6047	10.5026	11.6225
ThermoFisher	12.2436	8.05183	8.65412	11.3214	8.94743	11.4569	10.0769	10.1841
ThermoFisher	13.0997	9.70742	7.62073	9.97157	8.81598	13.9485	11.0512	16.332
ThermoFisher	18.0541	24.9209	21.5977	19.3054	32.4629	20.3813	26.1958	30.4152
ThermoFisher	12.4841	8.73158	8.68421	11.2233	9.78376	12.6131	19.355	14.9162
ThermoFisher	27.1902	28.9937	31.928	32.6873	25.9127	28.6543	27.1171	27.5
ThermoFisher	24.6411	30.9238	29.9118	32.2641	27.3743	30.8144	27.2734	26.4966
ThermoFisher	24.7465	28.2261	28.5859	32.4299	26.469	28.8602	26.733	26.7999
ThermoFisher	22.3586	30.0911	28.903	30.3392	27.0569	30.6416	26.0693	27.0027
ThermoFisher	23.2266	30.2005	29.5046	31.4967	26.5355	28.6204	34.2371	33.0181
ThermoFisher	25.4989	28.1171	28.3487	29.827	25.6151	29.2577	25.4922	28.3459
ThermoFisher	27.285	28.5988	29.3234	29.7218	27.404	29.5467	25.8252	26.2848
ThermoFisher	28.0623	27.9184	29.4443	31.0927	26.8629	32.1306	30.4665	28.6269
ThermoFisher	28.9848	31.3111	31.8789	31.4385	29.7595	31.1695	27.1721	26.6509
ThermoFisher	28.8546	29.0227	31.4407	33.4796	26.8235	28.7516	27.697	24.1688
ThermoFisher	26.5948	28.6619	31.9367	30.9308	25.5025	27.3325	24.3547	26.0854
ThermoFisher	26.4871	25.6106	26.6718	29.9979	23.6735	24.8876	27.2176	25.8995
ThermoFisher	27.5643	28.0027	28.4679	29.1865	25.0787	29.3123	28.4165	24.0199
ThermoFisher	25.2258	26.6463	26.042	28.5973	22.2823	26.1874	29.0451	23.0364
ThermoFisher	24.8978	26.4644	28.5082	29.1692	22.9241	27.5605	27.7953	23.8066
ThermoFisher	30.5987	30.4711	31.166	34.3505	31.2423	28.9464	30.5743	25.7768
ThermoFisher	26.2844	26.762	26.021	31.2194	22.3809	27.9045	27.8008	22.7582
ThermoFisher	27.8372	27.4658	28.9007	29.3341	22.8426	26.502	28.6607	22.5725
ThermoFisher	31.7554	26.2967	29.4298	31.4965	24.2079	28.493	30.1277	23.7384
ThermoFisher	15.2148	10.6577	9.80229	12.8361	10.155	15.8507	19.2576	15.7619
ThermoFisher	24.352	28.1617	31.7437	29.6392	26.9361	28.319	28.443	27.3998
ThermoFisher	27.8617	28.4238	32.8063	30.7574	27.7706	31.099	31.1176	28.383
ThermoFisher	28.6377	28.6944	31.5049	33.4914	28.8811	29.2423	25.5058	26.1251
ThermoFisher	15.3638	15.7327	16.1795	16.9848	19.3705	19.8608	29.7138	20.5799
ThermoFisher	11.9724	11.7368	11.9512	14.7569	12.8267	18.0317	27.0987	14.5349
ThermoFisher	31.9041	30.6021	33.6925	33.1091	27.176	30.4953	27.4772	27.7526
ThermoFisher	10.8319	14.2476	9.61726	12.9124	9.81755	19.2267	36.9661	15.5345
ThermoFisher	11.9335	13.7651	9.54815	10.6876	11.3385	17.2378	19.068	14.479
ThermoFisher	11.6728	14.5025	9.13835	11.38	11.3993	19.0274	21.1111	15.1162
ThermoFisher	11.5748	13.8387	9.16639	10.2663	10.0182	16.9609	27.7821	13.4563
ThermoFisher	12.2883	10.6766	6.08344	11.7327	7.45331	16.3405	12.7398	12.709
ThermoFisher	15.8799	14.9291	14.6345	14.9326	18.1302	21.4548	34.0053	19.8436
ThermoFisher	16.8411	13.5816	13.3614	15.5738	17.0237	18.4251	27.3425	22.5972
ThermoFisher	15.6893	14.486	15.7371	14.3099	16.9567	18.9705	29.8952	25.2355
ThermoFisher	13.9374	14.3281	13.2135	14.7004	17.1709	17.0346	33.1366	23.1626
ThermoFisher	16.6112	15.4728	14.0896	14.0748	17.1505	17.6247	25.0295	21.7555
ThermoFisher	10.5413	14.8653	10.0133	13.4403	10.8042	16.0093	13.3216	13.8172
ThermoFisher	32.1506	28.9908	31.7983	33.8669	28.0926	28.3476	33.4805	28.8632
ThermoFisher	30.8622	25.9805	30.7862	32.0707	27.1996	31.1226	31.9417	28.292
ThermoFisher	25.696	30.579	30.297	32.2584	28.2336	30.3938	25.0114	26.0115
ThermoFisher	29.3427	24.3384	28.1443	30.8146	23.9981	28.6925	33.4695	26.4745
ThermoFisher	31.2205	30.6924	30.658	31.292	26.3267	28.6047	32.7312	26.96
NEB	12.0936	20.3898	17.5731	16.5978	24.8817	20.33	36.6718	23.0437
NEB	20.1061	30.3026	14.538	17.1565	32.1594	33.4705	22.621	29.2893
NEB	23.9151	38.1572	20.9455	20.1571	33.148	30.6857	25.8235	34.4136
NEB	23.938	36.6398	21.0702	21.3964	36.7232	31.7969	21.4713	32.9749
NEB	21.5252	38.7569	27.1362	28.3149	39.2344	34.3802	20.6963	31.677
NEB	46.8461	52.2399	24.1741	29.2289	29.9985	51.1465	28.8927	32.437
NEB	26.9162	41.4022	28.6718	29.2133	42.0993	45.7274	45.0272	44.3029
NEB	28.5	36.2637	27.7514	28.6452	31.5752	33.8179	23.8002	27.6626
NEB	16.1348	29.6142	13.17	10.3499	46.4554	36.5559	71.6126	44.9881
NEB	13.1269	29.9873	16.8118	16.4668	25.9096	24.1696	38.5029	24.3198
NEB	26.9438	40.9701	28.7995	30.2674	31.5301	31.7168	25.3685	29.8367
NEB	27.2994	36.6744	28.8878	27.417	34.1855	32.4378	25.3878	30.3172
NEB	19.626	23.7093	22.2903	23.6557	30.9108	35.0501	20.3954	35.9181
NEB	20.8465	25.5499	20.0548	21.6373	33.1733	35.6278	20.1292	36.3189
NEB	16.0796	22.6239	18.9774	20.8054	31.4914	35.201	18.4022	37.4667
NEB	14.2431	23.9917	20.4866	23.3595	36.4737	43.4668	22.6164	40.582
NEB	14.6108	24.7885	19.5961	22.4422	35.4214	46.3529	24.599	41.3783
NEB	17.1022	26.4057	20.593	24.6421	36.1602	46.7676	23.4055	45.6414
NEB	12.7409	21.3681	17.9101	16.5139	28.7469	25.9747	32.8155	24.4839
NEB	16.0523	21.6675	15.2318	14.7169	21.2338	24.3503	33.7765	22.8202
NEB	16.7268	26.3864	18.454	16.4797	25.0653	23.3376	23.1578	25.2417
NEB	17.8468	32.7415	12.3205	17.3081	24.2091	33.7446	33.5432	26.8204
NEB	18.0618	34.8739	16.4062	12.5018	48.9169	40.9555	66.6064	43.6479
NEB	16.2405	27.5249	20.6892	24.2032	32.4106	42.3042	22.3443	37.4969
NEB	18.7629	32.7855	15.1023	13.1079	53.4103	39.7042	61.1509	49.2779
NEB	17.5782	33.028	14.3229	15.0983	50.6656	41.2039	68.9087	51.9851
NEB	19.7064	33.3837	13.2097	10.7836	48.3465	41.7237	62.1458	49.6383
NEB	15.088	33.0784	8.64187	9.96744	31.8219	37.1625	62.7441	29.6266
NEB	15.3029	35.1845	8.71926	11.5805	27.8662	32.3465	49.4017	33.763
NEB	32.339	38.556	38.3293	43.5098	36.4175	41.7066	39.4159	42.3893
NEB	16.1027	24.2612	15.6331	13.5471	56.2934	35.3947	38.3585	47.5452
NEB	13.2356	28.9195	13.8784	18.5715	19.7391	25.6357	17.1921	17.8771
NEB	10.8725	22.8486	13.7297	19.1453	15.9648	26.214	17.122	20.49
NEB	17.5136	23.6715	13.831	19.2356	17.8684	30.4118	18.5473	20.0507
NEB	20.3629	26.3903	15.2623	18.6529	17.2547	25.7968	18.0275	19.7987
NEB	28.0528	25.864	13.8983	18.918	18.3161	27.366	18.189	20.7313
NEB	22.376	34.9875	14.0324	17.3392	20.4144	28.4807	18.3066	18.3389
NEB	14.418	24.9543	17.5228	16.7153	29.8622	22.7856	22.6465	21.7678
NEB	15.2992	29.7437	18.7089	20.08	30.5897	45.7614	20.7298	34.628
NEB	14.667	16.126	14.6653	16.9819	18.6832	25.4773	23.6939	24.3415
NEB	16.4441	24.1292	21.364	22.8033	33.231	41.569	24.0072	47.6376
NEB	14.8213	18.3713	12.7603	17.971	17.6319	24.7926	14.5744	18.4809
NEB	28.9866	50.4979	29.1402	26.8652	55.8802	55.978	49.3914	51.8546
NEB	29.1587	42.1824	27.3038	25.249	52.7078	53.9117	50.9112	52.0816
NEB	22.9103	50.6983	36.3191	30.5964	54.5434	50.9453	51.3089	54.5843
NEB	27.1561	45.2243	28.5014	30.1391	51.9679	51.649	53.5062	54.9687
NEB	27.9517	44.0343	26.1401	24.3754	50.2579	52.4879	49.9791	51.0091
NEB	40.2585	47.8176	33.8365	38.26	47.4142	50.5673	47.7082	49.262
NEB	36.6791	41.6609	30.949	35.8892	42.4454	48.2983	52.1831	49.2981
NEB	23.3497	38.9846	29.3721	34.7555	39.7643	44.1329	51.8306	43.1646
NEB	19.4636	33.8585	23.9097	29.256	29.7038	36.4373	40.7755	31.1844
NEB	19.6316	27.7423	32.5006	32.0911	35.613	30.3211	39.7479	40.6025
NEB	16.8134	28.5823	21.7222	25.3887	32.2608	30.511	32.7828	28.2155
NEB	14.9049	25.651	16.2121	20.5194	21.7665	35.5776	30.0516	25.8593
NEB	21.837	26.8751	17.925	19.5793	18.5611	42.2898	22.9205	23.2219
NEB	13.6878	24.3802	12.7204	16.4439	18.5804	28.7723	13.7556	19.6134
NEB	19.4421	28.953	20.2895	20.5594	38.5364	42.7672	21.3424	38.9808
NEB	20.2115	25.1872	15.6569	16.4748	17.1741	35.7432	16.2506	20.188
NEB	20.554	39.8435	18.3743	21.5088	21.1404	32.0197	21.2228	20.8744
NEB	12.0206	21.383	21.847	23.2518	27.7462	21.8752	18.7413	18.8442
NEB	8.83192	10.4092	17.0898	19.9613	22.6332	23.1878	20.8886	18.9417
NEB	12.1491	19.5932	30.414	31.6592	28.1079	39.7725	47.81	42.0363
NEB	12.9355	20.3574	33.7619	35.227	32.8026	22.6546	23.1193	30.0336
NEB	15.3049	19.1518	31.6195	32.8935	29.7231	17.3168	28.5628	32.53
NEB	11.8708	17.6131	27.9834	29.0844	26.283	14.4462	22.5515	27.8367
NEB	10.1147	12.1053	17.9991	15.943	16.1816	14.181	15.3421	15.9076
NEB	9.5882	11.216	18.9244	20.29	19.8469	13.6149	17.7386	21.4861
NEB	10.4704	11.6623	19.6772	20.7103	21.19	13.7968	17.0362	22.34
NEB	9.07692	12.7527	19.5395	20.1174	19.6166	14.9548	17.409	21.7585
NEB	8.89812	12.8233	21.2424	17.8608	19.0016	10.3307	16.0303	20.3925
NEB	25.7476	49.9734	32.3399	26.4958	53.2264	53.1673	31.2472	54.3368
NEB	21.0836	48.8771	27.7441	27.1756	53.13	52.9763	49.1855	54.9162
NEB	24.9371	44.6943	23.9672	24.0719	57.1019	54.5336	49.5819	56.3549
NEB	26.0097	42.4415	23.57	25.277	50.6715	47.8451	52.0082	54.5753
NEB	21.4698	34.2194	22.4224	24.4149	35.9076	42.8459	22.6052	40.555
NEB	20.5523	28.8377	20.3319	22.4781	30.1378	40.8457	18.9997	35.9022
NEB	13.4413	14.9968	13.908	16.6804	16.4921	20.1578	17.9124	20.0596
NEB	11.9773	14.8908	11.9674	15.4923	17.5204	21.6921	18.442	20.0108
NEB	11.6215	16.3222	14.6675	16.3483	15.8972	20.9201	22.8045	21.722
NEB	11.9802	15.3869	13.6219	16.4258	18.1757	20.663	21.6288	21.233
NEB	11.5926	16.6386	13.8316	16.0454	17.3622	25.8115	26.8511	23.0774
NEB	12.7928	15.7173	10.6126	16.1955	17.012	26.9456	24.2035	22.8719
NEB	17.0771	17.3253	12.4713	14.1085	19.3043	28.4089	27.378	23.0556
NEB	15.742	16.8009	14.5556	15.3987	19.7134	26.6184	25.1417	22.6863
NEB	18.2394	20.4736	15.0473	17.5433	23.1993	32.9829	28.1672	26.2127
NEB	16.9929	18.2762	13.969	18.0334	23.6901	35.1572	32.1996	30.0193
NEB	18.9159	17.105	13.9501	15.9028	18.9244	32.8387	25.6927	25.6053
NEB	13.1894	14.9924	12.9816	14.3001	16.1731	17.4721	14.5966	17.145
NEB	13.3535	15.6142	10.1607	14.7887	16.153	18.8997	15.8737	15.1273
NEB	11.8788	12.3263	11.5638	15.0635	14.4921	15.9572	17.9634	18.2891
NEB	14.3317	16.3031	11.4943	14.4405	16.7249	21.2407	17.3164	17.98
NEB	14.2166	17.2275	11.3233	15.9967	17.2561	20.6495	18.7568	19.3246
NEB	19.4479	17.1629	14.6897	15.1977	17.0371	21.5934	19.7738	18.7093
NEB	20.5903	15.0731	11.1482	14.2408	16.8034	25.1927	20.6575	20.2372
NEB	17.4154	16.4508	13.8963	15.715	15.6255	28.1416	20.1946	18.7788
NEB	16.7895	18.1382	14.8052	16.0804	17.0617	25.5922	20.9608	18.0449
NEB	17.4662	22.7908	15.9133	17.715	17.7309	28.1115	23.8586	25.9708
NEB	22.1489	19.3777	14.4868	19.4795	18.8413	31.3412	27.9192	25.6386
NEB	22.8387	21.9712	16.3286	18.6852	15.6509	34.1966	21.9175	23.0518
NEB	30.0635	48.4838	25.2862	24.9099	51.2142	48.5274	58.2401	50.3883
NEB	28.3462	42.0946	28.509	19.5879	54.1915	50.6781	52.4274	49.7643
NEB	23.1591	45.0067	25.4543	25.1267	53.1935	51.3032	50.5922	52.7982
