# Supplementary material for: GelGenie: an AI-powered framework for gel electrophoresis image analysis
Source: Nat Commun. 2025 May 5;16:4087. doi: 10.1038/s41467-025-59189-0 (PMC12053679; doi:10.1038/s41467-025-59189-0)
Supplement: Supplementary file 9 — Source Data [file 41467_2025_59189_MOESM9_ESM.zip › source_data/plots/figure_s14_2B_scatter_plot_source_data.xlsx]

## Sheet: Sheet1
Reference	Norm. Prev. Analysis	Norm. GelGenie
0	0	0
33.3333	0.511792	0.505039
111.111	1	1
22.2222	0.294811	0.3923
100	0.933962	0.931052
11.1111	0.154481	0.190763
88.8889	0.748821	0.778757
77.7778	0.70283	0.71645
66.6667	0.747642	0.760429
55.5556	0.580189	0.555137
44.4444	0.510613	0.558008
