# Supplementary material for: GelGenie: an AI-powered framework for gel electrophoresis image analysis
Source: Nat Commun. 2025 May 5;16:4087. doi: 10.1038/s41467-025-59189-0 (PMC12053679; doi:10.1038/s41467-025-59189-0)
Supplement: Supplementary file 9 — Source Data [file 41467_2025_59189_MOESM9_ESM.zip › source_data/plots/figure_s4_NEB_Image Studio_source_data.xlsx]

## Sheet: Sheet1
Gel	Segmentation	Image Studio (Raw)	Image Studio (Lane Background Corr.)	Image Studio (Median Local Background Corr.)
13_NEB	8.89812	10.3307	16.0303	20.3925
13_NEB	9.07692	14.9548	17.409	21.7585
13_NEB	10.4704	13.7968	17.0362	22.34
13_NEB	9.5882	13.6149	17.7386	21.4861
15_NEB	11.8708	14.4462	22.5515	27.8367
15_NEB	15.3049	17.3168	28.5628	32.53
15_NEB	12.9355	22.6546	23.1193	30.0336
15_NEB	12.1491	39.7725	47.81	42.0363
14_NEB	10.1147	14.181	15.3421	15.9076
16_NEB	8.83192	23.1878	20.8886	18.9417
17_NEB	12.0206	21.8752	18.7413	18.8442
18_NEB	20.554	32.0197	21.2228	20.8744
18_NEB	20.2115	35.7432	16.2506	20.188
18_NEB	13.6878	28.7723	13.7556	19.6134
18_NEB	14.8213	24.7926	14.5744	18.4809
19_NEB	21.837	42.2898	22.9205	23.2219
19_NEB	14.9049	35.5776	30.0516	25.8593
19_NEB	16.8134	30.511	32.7828	28.2155
19_NEB	19.6316	30.3211	39.7479	40.6025
20_NEB	36.6791	48.2983	52.1831	49.2981
20_NEB	40.2585	50.5673	47.7082	49.262
20_NEB	19.4636	36.4373	40.7755	31.1844
20_NEB	23.3497	44.1329	51.8306	43.1646
22_NEB	14.3317	21.2407	17.3164	17.98
22_NEB	14.2166	20.6495	18.7568	19.3246
22_NEB	19.4479	21.5934	19.7738	18.7093
22_NEB	20.5903	25.1927	20.6575	20.2372
22_NEB	17.4154	28.1416	20.1946	18.7788
22_NEB	16.7895	25.5922	20.9608	18.0449
22_NEB	17.4662	28.1115	23.8586	25.9708
22_NEB	22.1489	31.3412	27.9192	25.6386
22_NEB	22.8387	34.1966	21.9175	23.0518
22_NEB	13.1894	17.4721	14.5966	17.145
22_NEB	13.3535	18.8997	15.8737	15.1273
22_NEB	11.8788	15.9572	17.9634	18.2891
23_NEB	18.2394	32.9829	28.1672	26.2127
23_NEB	17.0771	28.4089	27.378	23.0556
23_NEB	12.7928	26.9456	24.2035	22.8719
23_NEB	14.667	25.4773	23.6939	24.3415
23_NEB	11.5926	25.8115	26.8511	23.0774
23_NEB	11.9802	20.663	21.6288	21.233
23_NEB	11.6215	20.9201	22.8045	21.722
23_NEB	11.9773	21.6921	18.442	20.0108
23_NEB	13.4413	20.1578	17.9124	20.0596
23_NEB	16.9929	35.1572	32.1996	30.0193
23_NEB	18.9159	32.8387	25.6927	25.6053
23_NEB	15.742	26.6184	25.1417	22.6863
24_NEB	21.4698	42.8459	22.6052	40.555
24_NEB	19.626	35.0501	20.3954	35.9181
24_NEB	20.8465	35.6278	20.1292	36.3189
24_NEB	16.0796	35.201	18.4022	37.4667
24_NEB	14.2431	43.4668	22.6164	40.582
24_NEB	14.6108	46.3529	24.599	41.3783
24_NEB	17.1022	46.7676	23.4055	45.6414
24_NEB	15.2992	45.7614	20.7298	34.628
24_NEB	16.2405	42.3042	22.3443	37.4969
24_NEB	16.4441	41.569	24.0072	47.6376
24_NEB	19.4421	42.7672	21.3424	38.9808
24_NEB	20.5523	40.8457	18.9997	35.9022
21_NEB	28.3462	50.6781	52.4274	49.7643
21_NEB	27.1561	51.649	53.5062	54.9687
21_NEB	22.9103	50.9453	51.3089	54.5843
21_NEB	29.1587	53.9117	50.9112	52.0816
21_NEB	28.9866	55.978	49.3914	51.8546
21_NEB	25.7476	53.1673	31.2472	54.3368
21_NEB	21.0836	52.9763	49.1855	54.9162
21_NEB	23.1591	51.3032	50.5922	52.7982
21_NEB	24.9371	54.5336	49.5819	56.3549
21_NEB	26.0097	47.8451	52.0082	54.5753
21_NEB	27.9517	52.4879	49.9791	51.0091
21_NEB	30.0635	48.5274	58.2401	50.3883
29_NEB	21.5252	34.3802	20.6963	31.677
29_NEB	20.1061	33.4705	22.621	29.2893
29_NEB	23.9151	30.6857	25.8235	34.4136
29_NEB	23.938	31.7969	21.4713	32.9749
29_NEB	26.9162	45.7274	45.0272	44.3029
29_NEB	28.5	33.8179	23.8002	27.6626
29_NEB	26.9438	31.7168	25.3685	29.8367
29_NEB	27.2994	32.4378	25.3878	30.3172
29_NEB	46.8461	51.1465	28.8927	32.437
31_NEB	13.2356	25.6357	17.1921	17.8771
31_NEB	10.8725	26.214	17.122	20.49
31_NEB	17.5136	30.4118	18.5473	20.0507
31_NEB	28.0528	27.366	18.189	20.7313
31_NEB	22.376	28.4807	18.3066	18.3389
31_NEB	20.3629	25.7968	18.0275	19.7987
31_NEB	16.0523	24.3503	33.7765	22.8202
31_NEB	16.7268	23.3376	23.1578	25.2417
31_NEB	13.1269	24.1696	38.5029	24.3198
31_NEB	12.7409	25.9747	32.8155	24.4839
31_NEB	12.0936	20.33	36.6718	23.0437
31_NEB	14.418	22.7856	22.6465	21.7678
33_NEB	17.8468	33.7446	33.5432	26.8204
33_NEB	16.1027	35.3947	38.3585	47.5452
33_NEB	16.1348	36.5559	71.6126	44.9881
33_NEB	18.0618	40.9555	66.6064	43.6479
33_NEB	18.7629	39.7042	61.1509	49.2779
33_NEB	17.5782	41.2039	68.9087	51.9851
33_NEB	19.7064	41.7237	62.1458	49.6383
33_NEB	15.088	37.1625	62.7441	29.6266
33_NEB	15.3029	32.3465	49.4017	33.763
33_NEB	32.339	41.7066	39.4159	42.3893
