# Supplementary material for: GelGenie: an AI-powered framework for gel electrophoresis image analysis
Source: Nat Commun. 2025 May 5;16:4087. doi: 10.1038/s41467-025-59189-0 (PMC12053679; doi:10.1038/s41467-025-59189-0)
Supplement: Supplementary file 9 — Source Data [file 41467_2025_59189_MOESM9_ESM.zip › source_data/plots/figure_s14_S9A-1_scatter_plot_source_data.xlsx]

## Sheet: Sheet1
Reference	Norm. Prev. Analysis	Norm. GelGenie
0	0	0
777.778	1	0.929626
666.667	0.83905	1
555.556	0.551451	0.454684
444.444	0.538259	0.433035
333.333	0.427441	0.484806
222.222	0.390501	0.347699
111.111	0.0659631	0.413174
