# Supplementary material for: GelGenie: an AI-powered framework for gel electrophoresis image analysis
Source: Nat Commun. 2025 May 5;16:4087. doi: 10.1038/s41467-025-59189-0 (PMC12053679; doi:10.1038/s41467-025-59189-0)
Supplement: Supplementary file 9 — Source Data [file 41467_2025_59189_MOESM9_ESM.zip › source_data/plots/figure_s13_density_standard_source_data.xlsx]

## Sheet: Sheet1
Custom U-Net	Custom U-Net (Finetuned)	Watershed	Multi-Otsu
0.829029	0.973566	0	0
0.854925	0.907613	0	0
0.700972	0.956925	0	0
0.809982	0.881952	0	0
0.886555	0.979168	0	0
0.444092	0.81647	0	0
0.978349	0.992389	0	0
0.942809	0.971519	0	0
0.982508	0.996149	0	0
0.97899	0.968315	0	0
0.960666	0.98292	0	0
0.788279	0.986183	0	0
0.948214	0.98157	0	0
0.995696	0.985596	0	0
0.992207	0.999217	0	0
0.780995	0.949947	0	0
0.872988	0.967286	0	0
0.826442	0.921894	0	0
0.954455	0.964211	0	0
0.967292	0.977157	0	0
0.950033	0.992348	0	0
0.964224	0.982833	0	0
0.998454	0.9285	0	0
0.992609	0.963047	0	0
0.932948	0.952146	0.662033	0.65004
0.938215	0.950594	0.746866	0.57873
0.864349	0.947916	0.712367	0.684113
0.92103	0.983198	0.709806	0.686308
0.938432	0.949364	0.747177	0.673001
0.932152	0.958073	0.755224	0.666418
0.951988	0.966715	0.731057	0.599131
0.894813	0.962513	0.770259	0.762173
0.968845	0.991662	0.754984	0.537917
0.951778	0.971087	0.695355	0.54837
0.923773	0.969137	0.646655	0.602912
0.935554	0.966462	0.666868	0.618469
0.948942	0.993972	0.579034	0.492736
0.869616	0.942195	0.701413	0.629748
0.92223	0.958245	0.7064	0.653471
0.983799	0.993942	0.706653	0.548378
0.857332	0.971423	0.724493	0.681997
0.924506	0.961941	0.733926	0.722115
0.232865	0.958537	0.820787	0.815966
0.884742	0.980958	0.704448	0.647197
0.955442	0.960361	0.817932	0.788323
0.961408	0.985549	0.523719	0.450581
0.962592	0.9335	0	0
0.928636	0.943342	0.823704	0.823704
0.978323	0.933849	0	0
0.954441	0.799893	0	0
0.953432	0.957626	0.808336	0.760748
0.972413	0.979526	0.940835	0.936926
0.992315	0.960327	0	0
0.99499	0.855596	0	0
0	0	0.321955	0.138057
0.94706	0.957555	0.841513	0.839909
0.896564	0.948913	0	0
0.925941	0.93886	0.808749	0.805733
0.984631	0.970298	0	0
0.931522	0.995004	0	0
0.956777	0.93845	0	0
0.915182	0.981192	0	0
0.975434	0.96368	0	0
0.929374	0.997692	0	0
0.39718	0.625804	0	0
0.0771509	0.857515	0	0
0.965408	0.926626	0	0
0.976128	0.987295	0	0
0.695691	0.863198	0	0
0.955919	0.999484	0	0
0.945856	0.99467	0	0
0.979269	0.912871	0	0
0.89681	0.943738	0	0
0.900915	0.972705	0	0
0.870777	0.957265	0	0
0.939487	0.984679	0	0
0.784565	0.907926	0	0
0	0	0	0
0.85626	0.894598	0.793653	0.793653
0.868259	0.876597	0.762608	0.725345
0.853421	0.899964	0.407972	0.387596
0.999445	0.969875	0	0
0.716662	0.878612	0.530228	0.497712
0.999706	0.958915	0	0
0.982034	0.934231	0	0
0.983587	0.985524	0	0
0.974621	0.906015	0	0
0.974407	0.995403	0	0
0.982596	0.92277	0	0
0.984556	0.93541	0	0
0.856559	0.925333	0	0
0.743576	0.876137	0	0
0.684951	0.838667	0	0
0.57254	0.791016	0	0
0.775071	0.910002	0	0
0.795228	0.919836	0	0
0.773041	0.898827	0	0
0.799272	0.983405	0	0
0.518709	0.682415	0	0
0.665332	0.945326	0	0
0.361021	0.595442	0	0
0.487322	0.473128	0	0
0.464821	0.582999	0	0.999382
0	0	0	0
0.306066	0.467559	0	0
0.868048	0.809139	0	0
0.98419	0.990487	0.680446	0
0.94725	0.976648	0	0
0.965146	0.948901	0	0
0.96482	0.979688	0.369436	0.00392955
0.986707	0.978323	0.568717	0.366789
0.972785	0.992404	0	0.424361
0.994949	0.945042	0.763233	0.39174
0.981188	0.965599	0.730079	0.562434
0.930812	0.908013	0	0
0.989093	0.956575	0	0.713299
0.957227	0.925926	0.598638	0.555924
0.992381	0.982254	0.0805105	0.844774
0.997114	0.958011	0	0
0.890872	0.99356	0.952922	0.851667
0.997169	0.955891	0	0.466951
0.985688	0.999782	0	0
0.996839	0.965416	0.640811	0.173744
0.986126	0.937892	0	0.528444
0.923145	0.966267	0	0
0.99746	0.962625	0	0
0.996991	0.930523	0	0
0.99546	0.950564	0	0
0.998955	0.979976	0	0
0.903817	0.876683	0	0
0.683248	0.786972	0	0.750834
0.146907	0.365898	0	0
0.800859	0.749086	0	0
0.975328	0.973862	0	0
0.959721	0.938163	0	0
0.930806	0.826128	0	0
0	0	0.204302	0
0.951009	0.893617	0.252026	0.852994
0.978695	0.955061	0.249469	0.910856
0.780223	0	0.358167	0.322627
0.210216	0.44584	0	0
0.75637	0.73573	0	0.0736495
0.761393	0.142923	0	0
0	0	0	0.386272
0.71413	0.822908	0	0
0.964362	0.963203	0	0
0.987761	0.997351	0	0
0.721799	0.726826	0	0.12186
0.985978	0.952624	0	0
0	0	0	0
0	0.646758	0	0
0.994993	0.948802	0	0
0.871795	0.857177	0	0
0.990155	0.994961	0	0
0.970266	0.981615	0	0
0.981107	0.983788	0.495786	0.575166
0.988396	0.981141	0	0.584574
0.847605	0.830876	0.290527	0.331513
0.149526	0.762803	0	0
0	0	0	0
0.997747	0.969273	0	0.671211
0.796512	0.865545	0	0
0.874996	0.900819	0	0
0.98505	0.998966	0	0
0.993467	0.970924	0	0
0.982109	0.968352	0	0
0.993113	0.973607	0	0
1	0.962607	0	0.713259
0.973696	0.986367	0	0
0.98676	0.98139	0	0
0.998674	0.989561	0	0
0.999015	0.971947	0.820129	0
0.951212	0.961782	0	0.131913
0.99584	0.958585	0.935219	0
0.990229	0.9391	0.788058	0
0	0	0	0.520624
0.99233	0.890858	0	0
0.982191	0.97683	0.570293	0.538033
0.980942	0.953703	0.854436	0.368543
0.910945	0.929291	0	0
0.94256	0.878111	0	0
0.989554	0.947329	0.916779	0
0.99653	0.976998	0.592154	0.362125
0.980086	0.918137	0.77098	0.580701
0.977738	0.929747	0.987362	0.785056
0.99992	0.971749	0.962209	0.994587
0.915671	0.917164	0	0.405366
0.996366	0.975809	0	0
0.980044	0.989707	0	0
0.928445	0.934951	0.141104	0.521594
0.824375	0.776806	0.69236	0.356234
0.995256	0.948111	0	0.136434
0.982807	0.906612	0	0
0.804561	0.636468	0.343302	0.758512
0.949122	0.770221	0	0
0.527698	0.498507	0.31821	0.490172
0.980299	0.881793	0	0
0.433237	0.335929	0.135884	0.20049
0.696279	0.580105	0.456848	0.535561
0.959962	0.926862	0	0
0.897923	0.858447	0	0
0.764952	0.902702	0	0
0.91146	0.892551	0	0
0	0	0	0
0	0	0	0
0	0	0	0
0.0778645	0	0.535592	0
0.054087	0	0.477196	0
0	0.972516	0.712313	0.725056
0	0.930404	0.678556	0.701432
0	0.930364	0.846183	0.870449
0	0.918318	0.849172	0.891847
0	0.966844	0.703474	0
0	0.385369	0	0
0	0.904778	0.445357	0.466482
0.0192544	0.979947	0.612443	0.637706
0	0	0.553931	0.622346
0	0.953806	0.517487	0.534755
0	0.834968	0.989301	0.928961
0	0.922243	0.503654	0.520467
0	0	0	0.0789474
0.195084	0.939281	0.919118	0.958413
0	0.982319	0.618011	0.645955
0	0.839648	0.361034	0.379124
0	0	0.9691	0
0.319354	0	0	0.41251
0	0	0.91366	0
0	0	0.867587	0
0	0	0	0
0	0	0	0
0	0	0	0
0	0	0	0
0	0	0	0
0	0	0.0928608	0.0892758
0	0	0	0
0	0	0.857143	0.880831
0	0.939967	0.772681	0
0	0	0.853577	0.901525
0	0	0	0
0	0	0.9587	0.901281
0	0.102635	0.674077	0
0	0	0.779385	0
0	0	0	0
0	0.808882	0.74583	0.779968
0	0.179759	0	0
0	0.930491	0.576608	0.605157
0	0	0	0
0	0.204089	0	0.533546
0	0	0	0
0	0	0	0
0	0	0	0
0	0	0	0
0	0	0	0
0.980515	0.978207	0	0
0.9691	0.96217	0	0
0.934843	0.893057	0	0
0.802095	0.859295	0	0
0.849566	0.990272	0	0
0.999513	0.837009	0.796992	0.822532
0.852023	0.993954	0	0
0.788177	0.979244	0	0.0953358
0.845092	0.878309	0	0.158992
0.645904	0.885848	0	0
0.513898	0.862531	0	0
0	0.769834	0	0.199247
0.826844	0.91732	0.82544	0.843022
0.992417	0.738966	0.686818	0.724345
0	0.870348	0	0
0.936906	0.806637	0	0
0.763951	0.889304	0	0
0.738248	0.8557	0	0
0.525197	0.809452	0.00158826	0.000876818
0.699351	0.797329	0	0
0.937942	0.945067	0	0
0.86751	0.932151	0	0
0.873964	0.843006	0	0
0.981513	0.827796	0.96512	0.882715
0.985376	0.843003	0.948216	0.899168
0.754167	0.812594	0.00067716	0.000392786
0.857587	0.830726	0.945415	0.983768
0.78163	0.923745	0.676029	0
0.734105	0.808881	0	0
0.771394	0.866789	0	0
0.853883	0.666974	0.939519	0.986547
0.890898	0.604996	0.633865	0.721052
0.793879	0.874686	0	0
0.77592	0.925319	0.611546	0.490993
0.73672	0.79873	0	0
0.784022	0.825533	0	0
0.691841	0.741867	0	0
0.74746	0.782015	0	0
0.765689	0.994217	0	0.0700184
0.806085	0.952504	0	0
0	0	0	0
0	0	0	0
0	0	0	0
0	0	0	0
0	0	0	0
0	0	0	0
0	0	0.00230817	0.000874861
0	0.878878	0	0
0	0.942301	0.886879	0.925836
0	0.997895	0	0
0	0	0	0
0	0	0	0
0	0.797368	0.864833	0.932386
0	0	0	0
0	0	0	0
0	0	0	0
0	0	0	0
0	0	0	0
0	0	0	0
0.0141994	0	0	0
0.0153236	0.925333	0.95693	0.915183
0	0.92133	0.97141	0
0.0995959	0.889862	0.961961	0.952636
0	0.86559	0.890247	0.926766
0	0.950511	0.826727	0.833381
0	0.880298	0.881653	0.914003
0	0.119038	0.00297173	0.00297173
0	0.100521	0	0
0	0	0	0
0	0	0	0
0	0	0	0
0	0	0	0
0	0.755723	0	0
0	0.982758	0	0
0	0.971554	0.994589	0.98634
0.209673	0.966585	0.846406	0.20314
0	0.988506	0.955949	0.90967
0	0.967001	0.937396	0.824673
0	0.976795	0.901329	0
0	0.963687	0.967979	0.797705
0.130216	0.946515	0.871868	0
0	0.968945	0.975968	0.919882
0	0.954711	0.948892	0.913135
0	0.951547	0.911147	0.959628
0	0.996698	0.975357	0.9421
0	0.989911	0.930196	0
0	0.962911	0.912339	0.764991
0.0083288	0	0.00650553	0.00109802
0	0.874889	0	0
0	0	0	0
0	0	0	0
0	0.915532	0	0
0	0	0.000451269	0.000135499
0.107363	0.952082	0.988957	0
0	0	0	0
0	0	0	0
0	0	0	0
0	0	0	0
0	0	0	0
0	0	0	0
0.144994	0	0	0
0	0	0.000251535	0.000251535
0	0.990257	0.782523	0.790281
0	0.923658	0.766182	0.77725
0	0	0	0
0.742604	0.930164	0	0
0.761355	0.834646	0	0
0.823553	0.962882	0	0
0.543309	0.724239	0	0
0.907862	0.927002	0	0
0.55939	0.579594	0	0
0.862763	0.868124	0	0
0.815241	0.870153	0	0
0.56363	0.564503	0	0
0.852923	0.881811	0	0
0	0.935953	0	0
0.86764	0.903569	0	0
0.317025	0.772898	0	0
0.354781	0.36704	0	0
0.302177	0.178366	0	0
0	0	0	0
0.795552	0.967001	0	0
0	0.709063	0	0
0.838177	0.884964	0.584565	0.544257
0	0.647531	0	0
0	0.916301	0.85692	0.364793
0	0	0	0
0.656404	0.970569	0	0
0.852352	0.854991	0.738782	0.610878
0.456107	0.215625	0	0
0.963861	0.986593	0	0
0.771634	0.898202	0.861467	0.861467
0	0	0	0
0.841491	0.862362	0.743759	0.724942
0.755639	0.81845	0.68438	0.676633
0	0.986456	0.63374	0.588804
0.934355	0.910521	0	0
0.883002	0.903826	0.858697	0.858697
0.851119	0.872165	0.781421	0.771677
0.823274	0.823138	0.784734	0.784734
0.801504	0.910289	0.654852	0.491458
0	0.897765	0	0
0.13505	0.727946	0	0
0.720638	0.989899	0	0
0.457323	0.676379	0	0
0	0.709689	0	0
0.0153436	0.51449	0	0
0	0.273033	0	0
0.803427	0.947114	0	0
0.343133	0.988192	0	0
0.667416	0.972557	0	0
0	0.903808	0	0
0	0.0544665	0	0
0	0.741843	0	0
0.905156	0.95531	0	0
0.785049	0.94356	0	0
0.749706	0.932643	0	0
0	0.688814	0	0
0	0.708582	0	0
0.661956	0.887081	0	0
0.737046	0.903159	0	0
0.977158	0.757722	0	0
0.847354	0.73207	0	0
0.817447	0.765367	0	0
0	0.909108	0	0
0.839282	0.980988	0	0
0	0	0	0
0.895593	0.988077	0	0
0	0	0	0
0.785478	0.519897	0.161651	0.276583
0	0.965136	0.334758	0.536541
0.934139	0.969091	0	0
0	0.804658	0.761207	0.764273
0	0.997704	0.663328	0.677912
0.708198	0.816162	0	0
0.950913	0.997683	0.84337	0.875529
0.895797	0.968517	0	0
0	0	0.888493	0.817333
0.856119	0.991639	0	0
0.935504	0.992491	0	0
0	0	0	0
0.974044	0	0	0
0	0.87666	0	0
0.922799	0.98493	0.946224	0.972407
0.914445	0.998238	0.885667	0.955448
0.953638	0.982533	0	0
0.948094	0.999439	0.797476	0.807072
0.899861	0.999721	0.78079	0.783856
0	0.92873	0	0
0.945918	0.999706	0.825401	0.826863
0.919782	0.999933	0.828241	0.83002
0.895339	0.834208	0	0
0	0.878281	0	0
0.925432	0.987441	0.998038	0
0.538228	0.492671	0.546542	0
0.99639	0.972518	0	0
0.858769	0.86881	0	0
0	0	0	0
0.941156	0.990606	0	0
0	0	0	0
0.936258	0.992898	0	0
0	0	0	0
0	0	0	0
0	0	0	0
0	0	0	0
0.950253	0.977437	0	0.679067
0	0	0	0
0.959419	0.982222	0	0.913364
0	0	0	0
0	0	0	0
0.982027	0.99636	0	0.84178
0	0	0	0
0	0	0	0
0	0	0	0
0.148348	0.017019	0	0
0.982562	0.983973	0	0.856728
0.919145	0.939373	0	0
0	0	0	0
0	0	0	0
0	0	0	0
0	0	0	0
0.913555	0.997276	0	0
0	0	0	0
0	0	0	0
0	0.586581	0	0
0	0.687481	0	0
0.989151	0.982379	0	0
0	0.554831	0	0
0	0	0	0
0	0	0	0
0	0.952468	0	0
0	0.761953	0	0
0	0.57371	0	0
0.187702	0.51815	0	0
0	0.744975	0	0
0.967341	0.969893	0	0
0	0	0	0
0	0	0	0
0	0	0	0
0.91528	0.949599	0	0
0	0	0	0
0.373207	0.939353	0	0
0	0	0	0
0.0182597	0.797214	0	0
0.789067	0.990959	0	0.00829769
0.360845	0.581759	0	0
0	0	0	0
0	0.0916892	0	0
0	0.946601	0	0
0.176109	0.127592	0	0
0.158592	0.988953	0	0
0	0	0	0
0	0.0936367	0	0
0.0618533	0.813561	0	0
0.895079	0.978131	0	0
0.88429	0.961923	0	0.70712
0.855883	0.937483	0	0
0.843712	0.991266	0	0.635841
0.0259206	0.978671	0	0.978758
0.744702	0.979225	0	0.554307
0	0	0	0
0	0	0	0
0	0	0	0
0	0	0	0
0	0	0	0
0	0	0	0
0	0	0	0
0.889437	0.968436	0.91181	0.90669
0.945083	0.982106	0.930135	0
0.942397	0.985392	0.741188	0.817331
0.934332	0.997489	0.869733	0
0	0	0	0
0	0	0	0
0	0	0	0
0.0258494	0.623642	0	0
0	0.898408	0	0
0	0	0	0
0	0.51821	0.208594	0
0.762703	0.972791	0	0
0.939992	0.992648	0	0
0.916488	0.999149	0.965602	0.993636
0	0.834648	0	0
0.920005	0.998711	0.803291	0.874315
0	0	0	0
0	0	0	0
0	0.534035	0	0
0	0.351526	0	0
0	0	0	0
0	0.159447	0	0
0	0	0	0
0	0	0	0
0.322338	0	0	0
0	0.0187678	0	0
0	0.996914	0	0
0.449224	0.990064	0	0
0	0	0.214937	0
0	0.749683	0	0
0.919481	0.995248	0.885639	0.914502
0.893615	0.996058	0.795568	0.824157
0.769518	0.980867	0.598426	0.775402
0.979089	0.992827	0	0
0.910025	0.940983	0	0
0.80087	0.996402	0	0.744776
0.0102194	0.810859	0	0.41516
0	0.563483	0	0.434627
0	0.555613	0	0.422564
0.0364658	0.963109	0	0
0.91211	0.999051	0	0.860712
0	0	0	0
0.808376	0.997153	0.784241	0.817015
0	0.319594	0	0.203314
0	0.335512	0	0
0	0.957257	0.981272	0
0	0.894672	0	0.832839
0	0.88362	0	0
0.891763	0.979346	0	0.419995
0.863369	0.974681	0.390859	0.530754
0	0.896453	0	0
0	0.782256	0	0.0294045
0	0.979031	0	0
0	0.928182	0	0
0	0	0	0
0	0	0	0
0.0352131	0	0	0
0.85321	0.993412	0	0.437142
0.999142	0.956708	0	0
0.770086	0.774008	0	0
0	0	0	0
0	0	0	0.179146
0	0	0.00945516	0.00848831
0.856784	0.997832	0.617122	0.675768
0.992498	0.948038	0	0
0.886055	0.972681	0	0.247775
0.924361	0.98776	0	0
0.7108	0.994359	0	0.502456
0	0.13825	0	0
0	0.649809	0	0
0	0	0	0
0	0.00990635	0	0
0	0	0	0
0.684122	0.719014	0	0
0	0	0	0
0	0	0	0
0	0	0	0
0	0.0125238	0	0
0.00998066	0.92777	0	0
0	0	0	0
0	0.672905	0	0
0	0.813858	0	0
0.968534	0.999424	0	0.157761
0	0.949667	0	0
0.940338	0.978213	0	0
0	0	0	0
0.969523	0.986661	0	0
0	0	0	0
0	0	0	0
0	0.996983	0	0
0	0	0	0
0.866477	0.992099	0	0
0	0	0	0
0	0	0	0
0.975449	0.994777	0	0
0	0	0	0
0.0710101	0.996665	0	0
0	0	0	0
0	0	0	0
0.94695	0.841389	0	0
0	0.987985	0	0
0	0.914452	0	0
0	0.983557	0	0
0.870819	0.996352	0	0
0	0	0	0
0	0	0	0
0	0	0	0
0.83105	0.964848	0	0.56555
0	0	0	0
0.165947	0.220552	0	0
0	0	0	0
0	0	0	0
0.806385	0.860776	0	0.252769
0.324547	0.492302	0	0
0	0.516688	0	0
0.178207	0	0	0
0	0	0	0
0.248276	0.344609	0	0
0.290011	0	0	0
0	0.535524	0	0
0.928708	0.975329	0	0.549213
0	0.428822	0	0
0	0	0	0
0	0.301798	0	0
0.987749	0	0	0
0	0.105681	0	0
0.152566	0.305167	0	0
0.925777	0.9573	0	0
0.350239	0.97245	0	0
0.194969	0	0	0
0.953203	0.719911	0	0
0	0.762697	0	0
0	0.64677	0	0
0.965223	0.994435	0	0
0	0	0	0
0	0.441747	0	0
0.00358861	0.263091	0	0
0	0	0	0
0.280363	0.54897	0	0
0.323533	0.586417	0	0
0	0.645322	0	0.711616
0	0	0	0
0.968401	0.995184	0	0
0	0	0	0
0	0.973252	0	0
0	0	0	0
0	0.00129303	0	0
0	0.858037	0	0
0	0.034393	0	0
0	0.715158	0	0
0	0.0166181	0	0
0.614005	0.814446	0	0
0.487976	0.197362	0	0
0.435946	0.803539	0	0
0.972308	0.983924	0	0
0	0.0736104	0	0
0.133884	0.728955	0	0
0.00290024	0	0	0
0.982173	0.998515	0	0
0	0	0	0
0	0	0	0
0	0	0	0.0011986
0.0426653	0.801978	0	0
0	0	0	0
0	0	0	0
0	0.346221	0	0
0	0.559734	0	0
0	0.662127	0	0
0	0	0	0
0	0	0	0
0	0	0	0
0	0	0	0
0	0	0	0
0.962022	0.996149	0	0
0	0.900443	0	0
0	0	0	0
0	0.251405	0	0
0	0	0	0
0	0	0.627725	0
0.948495	0.993659	0	0.977153
0.954296	1	0.877885	0
0	0	0	0
0	0.913132	0.866619	0
0.981646	0.998727	0.995434	0
0.199816	0.997137	0.428513	0
0.0069042	0.989753	0	0
0.995755	0.999837	0	0
0.791116	0.99172	0.225255	0.535842
0.999367	0.993841	0	0
0	0.998981	0	0
0.993758	0.997992	0	0
0	0.999208	0	0
0	0.991032	0.115382	0.0640831
0	0	0	0
0	0.722976	0	0
0	0.993882	0	0
0	0.995972	0	0
0.98274	0.998759	0.914322	0.997633
0.0032055	0.96188	0	0
0.321474	0	0.585771	0.0883016
0	0	0.56628	0.0828952
0.986426	0.995976	0.882699	0.970224
0.118172	0	0.555111	0.0852196
0	0.990771	0	0.041704
0	0.18237	0	0
0.0393288	0	0	0
0.971463	0.997699	0.825687	0.907565
0	0	0	0
0	0.986205	0.129497	0.0650088
0	0.991356	0.562775	0
0.957915	0.816014	0	0
0.433117	0	0	0
0.97205	0.999425	0.880124	0.164879
0.415313	0	0	0
0.769772	0.998557	0	0
0.983689	0.998431	0	0
0.947798	0.998433	0	0
0.941973	0.998453	0	0
0.935545	0.998628	0	0
0.941066	1	0	0
0.416392	0	0	0.487957
0	0.994494	0.760149	0.797323
0	0.991127	0.676255	0.731379
0.39163	0	0	0
0.857108	0.995807	0.676994	0.705302
0.899042	0.995748	0.694553	0.731122
0.939383	0.993571	0.66962	0.724697
0.895933	0.994032	0.74438	0.77329
0.875808	0.996812	0.894421	0
0	0.85324	0	0
0.873918	0.998522	0	0
0.900281	1	0	0
0.220458	0.976002	0.104852	0
0.956981	0.993845	0.660835	0.806635
0.975825	0.997185	0.800459	0.834157
0.858691	0.933716	0	0
0.96084	0.997152	0	0
0	0	0	0
0.416977	0.720116	0	0
0	0.00621052	0	0
0.940602	0.997549	0.853618	0.869834
0.28277	0.986116	0.69317	0.823267
0.196826	0.182434	0	0
0.0647383	0.340931	0	0
0	0.0301751	0	0
0.173893	0.336661	0	0
0.594561	0.981066	0.611253	0
0.491846	0.843135	0	0
0.879305	0.999386	0.88612	0.934345
0	0.0050449	0	0
0	0.00794034	0	0
0	0.999108	0	0
0.981633	0.999198	0	0
0	0.997544	0	0
0.940006	1	0	0
0.950684	0.999159	0.951603	0.994581
0.406815	0.932494	0.88451	0.88451
0.926316	0.866317	0.793832	0.794469
0.203477	0.91498	0.996686	0.990306
0.416765	0.700234	0	0
1	0.963249	0.966076	0.906028
0.734962	0.768623	0.467366	0.233288
0.99781	0.974976	0	0
1	0.97755	0	0
0.999641	0.998759	0	0
0.998105	0.975642	0.280705	0.526679
1	0.960843	0	0
0.998318	0.969709	0.0582602	0.168668
0	0	0	0.789298
0	0	0	0
0.653238	0.893271	0	0
0.713035	0.907563	0.858487	0.623711
0.882972	0.976293	0	0
0.99466	0.953351	0.739255	0.544092
1	0.999209	0	0
0.999933	0.952068	0	0
0.997426	0.990984	0	0
0.999993	0.987777	0.961958	0.682931
0.705803	0.74739	0.534723	0.65768
0.283348	0.99722	0	0
0.995601	0.948246	0	0
0.990653	0.998698	0.826492	0
1	0.990863	0	0
0.99948	0.984029	0.966479	0.506993
0.95304	0.906222	0	0
1	0.988644	0.963507	0.963507
0.999998	0.968893	0.899326	0.707353
0.998977	0.996036	0.8338	0.755968
0.997537	0.992228	0	0
1	0.953756	0.855536	0.542756
0.99823	0.9497	0	0
0.994773	0.990911	0	0
0.707102	0	0.628886	0.81394
0.998215	0.999545	0	0
0.998336	0.969269	0	0
0.797827	0.843437	0.871504	0.807851
0.999427	0.980855	0.989756	0.651496
0.778048	0.792192	0.768494	0.662871
0.999486	0.996444	0.485438	0.763225
1	0.99443	0.877308	0.884398
0.910656	0.926969	0.846496	0.729422
0.999794	0.986949	0	0
0.999276	0.990996	0.915777	0.503418
0.999968	0.997009	0.887734	0.173139
0.999267	0.998112	0.964248	0.971355
0.997727	0.995671	0.876748	0.898843
0.999456	0.981991	0.906053	0.970338
0.999445	0.996607	0	0
0.999216	0.998204	0	0
0.998829	0.993089	0.967496	0.998277
0.999248	0.994487	0	0
0.999392	0.997977	0	0
0.998393	0.961382	0.878826	0.0516505
0.999537	0.998906	0	0
0.998726	0.981958	0	0
0.998376	0.954445	0	0
1	0.990711	0.991379	0.901755
1	0.98724	0	0
0.999847	0.999858	0	0
0	0	0	0
0	0.568792	0	0
0	0.124897	0	0
0.85595	0	0	0
0.880978	0	0	0
0.160959	0.980787	0	0
0	0.954754	0	0.661056
0.998898	0.734508	0.760272	0
0.981621	0.98658	0.960436	0.815532
0.98108	0.995546	0.934118	0.818143
0.733011	0	0.866209	0.654984
0.977165	0.997615	0	0
0.974636	0.994721	0	0
0.981166	0.990503	0.869962	0
0.978548	0.993385	0.908471	0.380883
0.9574	0.995147	0	0
0.957903	0.999891	0	0
0.715554	0	0.704243	0
0.950408	0.979995	0	0
0.971192	0.996155	0	0
0.923711	0.864319	0	0
0.918297	0.982928	0	0
0.968242	0.996435	0	0
0.935187	0.988039	0	0
0	0.0522922	0	0
0.973843	0.951912	0.942072	0.938603
0.983827	0.97042	0.948695	0.9465
0.99049	0.976655	0.939837	0.924672
0.969663	0.962729	0.966516	0.971383
0.901891	0.890989	0.93514	0.941314
0.851155	0.817521	0.972485	0.978655
0.96387	0.948143	0.948647	0.952866
0.987553	0.965116	0.968633	0.978312
0.941948	0.923123	0.986325	0.986325
0.970375	0.958702	0	0
0.993314	0.976153	0	0
0.995749	0.976357	0	0
0.985955	0.992728	0	0
0.941544	0.933527	0.990358	0.994997
0.999012	0.996728	0	0
0.0147472	0	0	0
0.962686	0.986432	0	0
0.97164	0.991016	0	0
0.630182	0.554266	0	0
0.908132	0.872407	0	0
0.99447	0.969241	0.997136	0.895495
0.957759	0.943513	0	0
0.950871	0.959283	0	0
0.969866	0.971707	0	0
0.981842	0.978134	0	0
0.974376	0.984261	0	0
0.987453	0.99277	0	0
0.995016	0.984104	0.911346	0.862292
0.99241	0.979662	0.89872	0.875162
1	0.990905	0.886451	0.79281
0.998962	0.990031	0.849375	0.787639
0.999032	0.995246	0.880068	0.652899
1	0.987955	0.814387	0.652337
0.999014	0.996938	0.985199	0.87574
0.996867	0.991635	0.993478	0.920931
0.997404	0.993407	0	0
0.998197	0.993979	0	0
0.986597	0.938794	0	0
0.977813	0.994911	0	0
0.959652	0.954099	0	0
0.964936	0.959212	0	0
0	0	0	0
0.996408	0.98431	0.970513	0.858196
0.986968	0.979435	0.957045	0.931149
1	0.983001	0.970788	0.823536
0.99681	0.983052	0.958091	0.878649
0.998981	0.984089	0.942214	0.84466
0.983286	0.967504	0.914027	0.887845
0.998307	0.992648	0.939726	0.818501
0.993246	0.974979	0.933555	0.877844
0.999032	0.981052	0	0
0.999419	0.994337	0	0
0.999397	0.974738	0	0
0.996937	0.963419	0	0
0.999897	0.973702	0	0
0.940144	0.921167	0	0
0.965515	0.930036	0	0
0.995953	0.983203	0	0
0.875182	0.989315	0	0
0.999667	0.982699	0	0
0.997798	0.994014	0	0
0.998577	0.980568	0	0
0.96102	0.880327	0	0
0.992757	0.988172	0	0
0.86454	0.763006	0	0
0.998975	0.992029	0	0
0.994553	0.989621	0	0
0.997348	0.970679	0	0
0.984351	0.998197	0	0
0.998706	0.97434	0	0
0.995884	0.961596	0	0
0.998679	0.929577	0	0
0	0	0	0
0.931589	0.862689	0	0
0.827201	0.56912	0	0
0.993843	0.999252	0.714	0.718636
0.820288	0.795111	0	0
0.998332	0.99698	0.807633	0.807633
0.993024	0.979558	0.641281	0.642623
0.882122	0.890001	0.920391	0.93135
0.982689	0.95693	0.577899	0.580242
0.965592	0.99264	0	0
0	0	0	0
0	0	0	0
0.992422	0.943701	0	0
0.998243	0.989039	0.865222	0.500299
0.986557	0.905674	0	0
0.991138	0.952486	0	0
0.997563	0.9978	0.866784	0.00165905
0.946062	0.894426	0	0
0.942252	0.943465	0	0
0.998238	0.973789	0.239718	0.810609
0.997848	0.976573	0.848083	0.852796
0.999288	0.972508	0.810003	0.81456
0.991305	0.970022	0.845264	0.857287
0.970145	0.994463	0	0
0.98984	0.978377	0.863642	0.868764
0.997914	0.970688	0	0
0.998574	0.981365	0	0
0.995873	0.937127	0	0
0.981522	0.97841	0	0
0.997359	0.990424	0	0
0.946679	0.743865	0	0
0.997202	0.89225	0	0
0.327914	0.702509	0	0
0	0.940065	0	0
0.139568	0.850076	0	0
0	0.759134	0	0
0	0	0	0
0	0	0	0
0	0	0	0
0	0	0	0
0	0	0	0
0	0	0	0
0	0	0	0
0	0.876635	0	0
0	0	0	0
0	0	0	0
0	0	0	0
0	0	0	0
0	0	0	0
0	0.0573557	0	0
0	0	0	0
0.0231585	0.17187	0	0
0	0	0	0
0	0	0	0
0	0	0	0
0	0	0	0
0	0	0	0
0	0	0	0
0.205615	0	0	0
0	0	0	0
0.858779	0.811244	0	0
0	0	0	0
0	0	0	0
0	0	0	0
0	0	0	0
0.988708	0.992859	0	0
0.98406	0.995889	0	0
0.985769	0.999106	0	0
0.978677	0.98709	0	0.0344709
0.854611	0.863598	0	0
0.980714	0.99721	0	0
0.972708	0.993455	0	0
0.982647	0.991044	0	0
0.99973	0.998358	0	0
0.936379	0.992096	0	0
0.993739	0.959014	0	0.568384
0.873235	0.990592	0	0
0.832652	0.983396	0	0
0.97016	0.992062	0	0.737991
0.938645	0.99391	0	0.319963
0.8482	0.989352	0	0
0.952367	0.986232	0	0.871549
0.991904	0.999967	0	0.952074
0.986462	0.988997	0	0
0.980029	0.946483	0	0
0.887859	0.928948	0	0
0.933405	0.862849	0	0
0.937813	0.817396	0	0
0	0	0	0
0.886602	0.97841	0	0
0	0.972115	0	0.640847
0	0	0	0.947862
0	0.350111	0	0.108402
0.512003	0.995315	0	0.895767
0	0	0	0
0	0	0	0
0	0	0	0
0	0	0	0
0	0	0	0
0	0.556863	0	0
0	0	0	0
0	0	0	0
0	0	0	0
0.153578	0.253984	0	0
0	0.635212	0	0
0.905257	0.901567	0	0
0.902296	0.989412	0	0
0.958054	0.989415	0	0.504107
0.992965	0.906371	0	0
0.95811	0.997243	0	0
0.559474	0.453042	0	0
0	0	0	0
0.0232927	0.820865	0	0
0.986312	1	0	0.531916
0.982279	0.96678	0	0.11755
0.999546	0.979881	0	0.678414
0.928671	0.952447	0	0
0.960145	0.981668	0	0
0.0678535	0	0	0
0.932155	0.949288	0	0
0.473316	0.721063	0	0
0	0.089556	0	0
0.810186	0.951133	0	0
0.333095	0.445233	0	0
0.360005	0.522825	0	0
0.624863	0.640968	0	0
0.95	0.7842	0	0
0.990926	0.924091	0	0
0.899536	0.848783	0	0
0.699508	0.889509	0	0
0	0	0	0.975337
0	0	0	0
0	0	0	0
0	0	0	0
0	0.0125073	0	0.0621001
0	0	0	0
0	0	0	0
0	0	0	0
0	0.109822	0	0
0	0	0	0
0.190136	0.980844	0	0
0.645033	0.94349	0	0
0.95441	0.957323	0	0
0.970025	0.945052	0	0
0.857886	0.83307	0	0
0.85164	0.81405	0	0
0.973396	0.980485	0	0
0.983183	0.999864	0	0
0	0	0	0
0.880326	0.907027	0	0
0.746957	0.99053	0	0
0	0.358791	0	0
0.946791	0.993445	0	0
0.9196	0.971533	0	0
0	0.332175	0	0
0.989361	0.979149	0	0
0.766459	0.776867	0	0
0.828365	0	0	0
0.877977	0.810007	0	0
0.999885	0.979171	0	0
0.902922	0.998413	0	0
0.956393	0.999947	0	0
0.97295	0.987452	0	0
0.725311	0.981855	0	0
0.852978	0.996003	0	0
0	0	0	0
0.974712	0.998586	0	0
0.835308	0.984398	0	0
0.87644	0.932916	0	0
0.963819	0.989701	0	0
0.986775	0.992287	0	0
0.96838	0.9929	0	0
0.893484	0.99343	0	0
0.856594	0.987338	0	0.0285137
0.332331	0.922016	0	0
0.980368	0.987309	0	0
0.778404	0.998527	0	0
0.561516	0.997703	0	0
0.994477	0.955221	0	0
0.994559	0.989403	0	0
0.464584	0	0	0
0.713408	0.983461	0	0
0.959512	0.999807	0	0
0.930514	0.995201	0	0
0	0	0	0
0.970564	0.996451	0	0
0.945839	0.961204	0	0
0	0.781584	0	0
0	0.778279	0	0
0.957961	0.988007	0	0
0.00841734	0.653049	0	0
0	0.995159	0	0
0.951231	0	0	0
0	0	0	0
0	0.682962	0	0
0	0	0	0
0.864479	0.985692	0	0
0.899575	0.993628	0	0
0	0	0	0
0	0	0	0
0.934091	0.865251	0	0
0.256568	0.503234	0	0.837071
0.886591	0.9652	0	0
0.934674	0.99106	0.15057	0
0.991701	0.999869	0.981007	0
0.985538	0.990319	0.941727	0
0.982171	0.984894	0	0
0.0438378	0	0	0
0.938312	0.997775	0	0
0.879135	0.915609	0	0
0.980721	0.998986	0.940466	0
0	0.314689	0	0
0.749001	0.909451	0	0
0.875255	0.9841	0	0
0.854254	0.849255	0	0
0.878341	0.998656	0	0.176824
0.378729	0	0	0
0	0.994377	0	0
0.653585	0	0	0
0	0	0	0
0.984558	0.997334	0.917649	0.735191
0.379644	0	0	0
0	0	0	0
0	0	0	0
0	0.971937	0	0
0.128295	0	0	0.715171
0	0	0	0
0.796092	0	0	0
0.968841	0.999281	0.98561	0.761694
0.177844	0	0	0
0.0923539	0	0	0
0	0	0	0
0.964836	0.986533	0	0
0.884025	0.970178	0	0
0.887442	0.972853	0	0
0.943533	0.991541	0	0
0.994298	0.984625	0	0
0.971427	0.993383	0	0
0.81031	0.99076	0	0
0.912834	0.995903	0	0.13962
0.747268	0.984158	0	0
0	0	0	0
0.077274	0.158822	0	0.175643
0	0.813585	0	0
0	0.0622569	0	0.247703
0.987644	0.993014	0.95755	0.755889
0	0.0268034	0	0.0514681
0	0.351095	0	0
0.15122	0.049514	0	0
0	0.965007	0	0
0.995483	0.995109	0	0
0	0.999567	0	0
0.9702	0.999187	0	0
0.207975	0.980859	0	0
0.922899	0.99575	0	0
0	0	0	0
0.977737	0.998917	0	0
0	0	0	0
0.797476	0.972601	0.988586	0.367343
0.926047	0.999333	0	0
0.0337774	0.989886	0	0
0	0.495326	0	0
0.95616	0.999884	0.915757	0.964632
0.930199	0.99478	0	0
0.968124	0.9949	0	0
0.972596	0.96696	0	0
0.969898	0.981415	0	0
0.999873	0.997126	0.85979	0
0.997487	0.989342	0	0
0.993944	0.999551	0	0
0.974219	0.999311	0.970592	0.924966
0.425142	0.809184	0	0
0	0	0	0
0	0.198196	0	0
0	0.0470315	0	0
0.754079	0.994012	0	0
0.977484	0.997309	0.956504	0.915475
0.945318	0.981393	0.932701	0.490107
0.871534	0.998282	0	0
0.978691	0.991811	0	0
0.962291	0.982446	0	0
0	0.0190464	0	0
0.825528	0.983216	0	0
0.96141	0.943554	0	0
0.216733	0.965736	0	0
0.896294	0.952601	0	0
0.127832	0	0	0
0	0	0	0
0.163235	0.944272	0	0
0	0	0	0
0	0	0	0
0	0	0	0
0.957869	0.991387	0.887169	0.563173
0	0	0	0
0.743071	0.992114	0	0
0.957002	0.997927	0	0
0	0	0	0
0	0.974724	0	0
0.800738	0.99903	0	0
0	0.995035	0	0.208069
0.499709	0.989387	0	0
0.0372501	0	0	0
0	0	0	0
0	0	0	0
0.891702	0.988803	0	0
0.290222	0.740042	0	0.166951
0	0.105005	0	0
0.842457	0.809174	0	0
0.967929	0.979009	0.870724	0.617181
0.91704	0.988338	0	0
0	0.340775	0	0
0.90146	0.795368	0	0
0.887419	0.983859	0	0
0.924838	0.999	0	0
0.905681	0.974947	0	0
0.937886	0.968029	0	0
0.696961	0.59408	0	0
0.884476	0.987733	0	0.558027
0.899921	0.991241	0	0
0.620028	0.978157	0	0
0.687315	0.984067	0.512226	0.298365
0	0.988849	0	0
0	0	0	0
0	0	0	0
0.84363	0.886257	0.999016	0
0.938713	0.944888	0	0
0	0.903718	0	0
0.773759	0.778652	0	0
0	0	0	0
0	0	0	0
0	0.743942	0	0
0	0.919431	0	0
0.931567	0.802438	0	0
0.964602	0.94693	0	0
0	0.969801	0	0
0.824564	0.847113	0.971886	0.886748
0.997985	0.964197	0.731007	0.691087
0.377502	0.985128	0	0
0.945935	0.923275	0	0.865242
0.941127	0.917843	0	0.498853
0.904217	0.953035	0	0.0561749
0.938626	0.981527	0	0.971711
0	0	0	0
0	0.542813	0	0
0	0	0	0
0.0451695	0.878394	0	0
0.94843	0.960726	0	0
0.986375	0.97511	0	0
0.951695	0.985115	0	0.00923145
0.995066	0.997388	0	0.893452
0.909287	0.986198	0	0
0.935749	0.352139	0	0
0	0.409397	0	0
0	0	0	0
0	0	0	0
0	0	0	0
0.752413	0.78833	0.220498	0.691661
0.0597488	0.301002	0	0
0	0	0	0
0.995202	0.9486	0	0
0.936205	0.951639	0.611948	0.770656
0.952679	0.958	0	0
0.931066	0.954206	0	0
0.925886	0.957776	0	0
0.993037	0.959177	0.645843	0.87665
0.916098	0.951886	0	0
0.923287	0.940462	0	0
0	0	0	0
0.995255	0.986378	0	0.422208
0.978489	0.94425	0.64097	0.759357
0.927839	0.959452	0.93406	0.0605282
0.968529	0.96717	0.501326	0.533254
0.0744028	0	0	0
0.333521	0	0	0
0	0	0	0
0	0	0	0
0.900545	0.777617	0	0
0	0	0	0
0	0.982937	0.782894	0.942314
0	0.686647	0	0
0.594856	0.907386	0	0
0.841783	0.875694	0.761015	0.868828
0.915963	0.939522	0	0
0.784496	0.82691	0	0
0.765115	0.864187	0	0
0.792569	0.864936	0	0
0.692254	0.711969	0	0
0.69831	0.452618	0	0
0.770083	0.384573	0	0
0.69488	0.867125	0	0
0.756963	0.87281	0	0
0.81015	0.889961	0	0
0.962201	0.989825	0	0
0	0.744249	0	0
0	0	0	0
0	0	0	0
0	0	0	0
0	0	0	0
0	0	0	0
0	0	0	0
0	0	0	0
0	0	0	0
0.00233922	0.209432	0	0
0	0	0	0.451383
0	0.572851	0	0
0.821683	0.868686	0.991001	0.955927
0.0144452	0.00962687	0	0
0	0	0	0
0	0.0154708	0	0
0	0	0	0
0	0	0	0.149727
0	0.622793	0	0
0	0	0	0
0	0	0	0
0	0	0	0
0.86891	0.930311	0.979653	0.596316
0.952571	0.996139	0.835719	0
0.96547	0.943382	0	0.771658
0.957718	0.952874	0.936172	0.0113507
0.985482	0.977187	0	0.700499
0.975551	0.965873	0	0.957955
0	0.194345	0	0
0.0176387	0.829495	0	0
0.634153	0.718934	0.841899	0.373889
0.362052	0.176033	0	0
0.987185	0.976224	0	0
0.945854	0.993112	0	0
0.0637427	0.458917	0	0
0.946552	0.942891	0	0
0.614601	0.981745	0	0
0.437154	0.771232	0	0
0	0	0	0
0.995221	0.962755	0	0
0.992866	0.985432	0	0.478777
0.807904	0.882844	0.928979	0.986922
0.948484	0.995596	0.995446	0.501877
0	0	0	0
0.982962	0.922901	0	0
0	0	0	0
0.00671732	0.0178117	0	0
0.983437	0.995837	0	0
0.906961	0.931065	0	0
0	0	0	0
0	0	0	0
0.86896	0.914246	0	0
0.961419	0.996386	0	0
0	0	0	0
0	0	0	0
0	0	0	0
