# Supplementary material for: GelGenie: an AI-powered framework for gel electrophoresis image analysis
Source: Nat Commun. 2025 May 5;16:4087. doi: 10.1038/s41467-025-59189-0 (PMC12053679; doi:10.1038/s41467-025-59189-0)
Supplement: Supplementary file 9 — Source Data [file 41467_2025_59189_MOESM9_ESM.zip › source_data/plots/figure_s4_ThermoFisher_Image Studio_source_data.xlsx]

## Sheet: Sheet1
Gel	Segmentation	Image Studio (Raw)	Image Studio (Lane Background Corr.)	Image Studio (Median Local Background Corr.)
0_Thermo	13.6318	14.6242	10.239	11.3387
0_Thermo	14.1763	14.324	8.89258	8.19473
0_Thermo	14.9627	13.9263	10.9044	8.39958
0_Thermo	16.761	14.3404	10.8478	11.1466
0_Thermo	13.249	16.285	10.0352	10.5942
0_Thermo	18.3337	16.4473	10.8495	11.7044
0_Thermo	13.2034	10.8179	10.9482	10.8715
0_Thermo	12.0102	10.1081	10.3092	11.6151
0_Thermo	11.4453	9.90855	9.88934	11.1401
0_Thermo	11.9653	10.7452	10.3831	12.4796
0_Thermo	14.0239	12.092	10.3287	11.1951
0_Thermo	12.1787	13.2342	12.2073	12.8165
1_Thermo	15.9485	14.3816	10.439	9.83998
1_Thermo	17.4785	12.9394	8.66997	9.2651
1_Thermo	17.653	14.7752	10.1015	9.9068
1_Thermo	19.98	14.0652	11.4988	10.1709
1_Thermo	17.9375	17.1898	9.56933	10.5318
1_Thermo	21.3493	13.241	9.86318	11.4285
1_Thermo	14.5904	10.6907	10.8348	12.5222
1_Thermo	14.8235	11.6047	10.5026	11.6225
1_Thermo	12.2436	11.4569	10.0769	10.1841
1_Thermo	13.7704	10.9658	10.6431	10.181
1_Thermo	14.9295	12.639	10.3876	11.5245
1_Thermo	13.8192	13.8269	12.1562	13.2416
2_Thermo	9.9606	12.7762	12.2913	10.9428
2_Thermo	9.93226	14.3174	8.9871	11.6488
2_Thermo	10.2669	13.7732	10.2249	11.0165
2_Thermo	9.86468	15.3381	12.2142	11.9632
2_Thermo	9.51448	14.8567	10.4802	10.9901
2_Thermo	11.0491	14.5839	12.1386	13.7476
2_Thermo	11.5286	11.1506	29.5037	14.2175
2_Thermo	10.5392	11.5699	10.6939	13.9937
2_Thermo	9.25004	15.4799	37.6679	16.6282
2_Thermo	10.7571	11.7291	29.3455	15.0166
2_Thermo	12.2287	12.8054	17.6166	14.9689
2_Thermo	10.5559	14.2657	30.0694	14.233
3_Thermo	12.2124	13.2457	10.3644	10.4447
3_Thermo	12.7192	14.8572	9.34289	9.75892
3_Thermo	13.3457	13.18	10.4684	10.1622
3_Thermo	11.5581	16.6924	11.2983	10.955
3_Thermo	10.5146	17.4921	15.4459	10.4756
3_Thermo	16.0824	15.6876	13.3819	15.046
3_Thermo	12.7727	14.5972	17.5641	14.9533
3_Thermo	13.0997	13.9485	11.0512	16.332
3_Thermo	10.7529	16.3918	18.2316	15.6192
3_Thermo	12.4841	12.6131	19.355	14.9162
3_Thermo	15.2148	15.8507	19.2576	15.7619
3_Thermo	11.9724	18.0317	27.0987	14.5349
4_Thermo	10.5413	16.0093	13.3216	13.8172
4_Thermo	10.8319	19.2267	36.9661	15.5345
4_Thermo	11.9335	17.2378	19.068	14.479
4_Thermo	11.6728	19.0274	21.1111	15.1162
4_Thermo	11.5748	16.9609	27.7821	13.4563
4_Thermo	12.2883	16.3405	12.7398	12.709
4_Thermo	15.8799	21.4548	34.0053	19.8436
4_Thermo	16.8411	18.4251	27.3425	22.5972
4_Thermo	15.6893	18.9705	29.8952	25.2355
4_Thermo	13.9374	17.0346	33.1366	23.1626
4_Thermo	16.6112	17.6247	25.0295	21.7555
4_Thermo	15.3638	19.8608	29.7138	20.5799
5_Thermo	29.3427	28.6925	33.4695	26.4745
5_Thermo	32.1506	28.3476	33.4805	28.8632
5_Thermo	30.8622	31.1226	31.9417	28.292
5_Thermo	31.2205	28.6047	32.7312	26.96
5_Thermo	30.5987	28.9464	30.5743	25.7768
5_Thermo	31.7554	28.493	30.1277	23.7384
5_Thermo	27.8372	26.502	28.6607	22.5725
5_Thermo	26.2844	27.9045	27.8008	22.7582
5_Thermo	24.8978	27.5605	27.7953	23.8066
5_Thermo	25.2258	26.1874	29.0451	23.0364
5_Thermo	27.5643	29.3123	28.4165	24.0199
5_Thermo	26.4871	24.8876	27.2176	25.8995
6_Thermo	26.5948	27.3325	24.3547	26.0854
6_Thermo	28.8546	28.7516	27.697	24.1688
6_Thermo	28.9848	31.1695	27.1721	26.6509
6_Thermo	27.8617	31.099	31.1176	28.383
6_Thermo	28.0623	32.1306	30.4665	28.6269
6_Thermo	27.285	29.5467	25.8252	26.2848
6_Thermo	25.4989	29.2577	25.4922	28.3459
6_Thermo	23.2266	28.6204	34.2371	33.0181
6_Thermo	22.3586	30.6416	26.0693	27.0027
6_Thermo	24.7465	28.8602	26.733	26.7999
6_Thermo	24.6411	30.8144	27.2734	26.4966
6_Thermo	24.352	28.319	28.443	27.3998
7_Thermo	27.1902	28.6543	27.1171	27.5
7_Thermo	28.6377	29.2423	25.5058	26.1251
7_Thermo	31.9041	30.4953	27.4772	27.7526
7_Thermo	25.696	30.3938	25.0114	26.0115
7_Thermo	27.9016	30.3814	26.8728	24.9784
7_Thermo	28.4179	30.0654	25.171	25.5841
7_Thermo	25.3451	29.157	25.4718	26.817
7_Thermo	26.7451	29.8634	24.9654	25.2756
7_Thermo	26.2698	28.9068	25.2604	26.5332
7_Thermo	24.537	29.1348	34.0121	25.7258
7_Thermo	24.6268	27.6942	24.9509	25.4058
7_Thermo	26.3469	27.7267	26.8457	26.0607
8_Thermo	28.556	30.3852	30.1745	29.2991
8_Thermo	31.5919	31.4666	30.43	31.4591
8_Thermo	30.4252	34.6663	30.4353	32.1333
8_Thermo	27.443	32.6586	29.0447	30.5387
8_Thermo	32.4481	32.6297	32.1573	29.531
8_Thermo	32.987	34.8207	29.6949	30.5875
8_Thermo	30.3953	30.9433	24.4229	27.8069
8_Thermo	29.829	29.9014	27.765	29.3309
8_Thermo	30.7506	27.1876	21.5002	26.9045
8_Thermo	30.9227	30.7429	28.6122	27.2527
8_Thermo	32.0857	26.7683	22.9242	27.5339
8_Thermo	31.4166	26.6163	25.7225	27.1932
9_Thermo	36.1309	36.4499	37.4091	37.9406
9_Thermo	34.1144	36.0155	36.8107	38.0801
9_Thermo	31.9303	37.2989	37.2478	36.395
9_Thermo	38.0195	36.5219	38.1038	36.9753
9_Thermo	35.5956	36.3596	36.623	39.1723
9_Thermo	35.9721	36.8278	37.4128	36.5157
9_Thermo	33.6878	35.9211	33.6485	32.7647
9_Thermo	34.0612	35.5088	34.9954	32.935
9_Thermo	34.7656	34.0104	33.6229	36.0689
9_Thermo	34.4673	38.2212	34.0336	36.1646
9_Thermo	36.4567	38.9729	38.7067	36.3258
9_Thermo	38.8124	38.0283	38.2758	39.2198
10_Thermo	39.1206	38.385	38.0973	36.913
10_Thermo	37.647	35.6565	39.2706	36.183
10_Thermo	37.7196	35.5658	40.6764	37.9235
10_Thermo	35.5888	37.6468	39.8151	35.291
10_Thermo	33.414	35.4169	36.4473	37.9333
10_Thermo	35.9036	38.2096	36.1818	37.4417
10_Thermo	34.6317	35.7795	33.8041	35.3421
10_Thermo	36.5324	38.0032	35.3253	32.5324
10_Thermo	35.9709	35.721	36.8987	33.0395
10_Thermo	36.3687	38.4797	35.2748	35.405
10_Thermo	38.3818	34.6937	36.7403	37.3129
10_Thermo	37.5435	35.0777	36.174	38.8778
11_Thermo	41.2938	29.307	36.4844	39.0815
11_Thermo	37.3596	27.4766	33.8709	35.9128
11_Thermo	35.3727	30.8101	39.2047	36.7896
11_Thermo	37.6068	29.0225	36.0064	37.046
11_Thermo	35.362	30.903	35.7303	36.3262
11_Thermo	34.1915	26.3488	34.4558	35.2429
11_Thermo	37.3193	35.9475	30.6403	35.0863
11_Thermo	39.9623	36.3521	34.9692	34.4092
11_Thermo	37.9423	36.3991	32.9477	37.2737
11_Thermo	39.1023	36.0741	30.3926	37.8595
11_Thermo	39.1769	37.8643	32.3947	37.1589
11_Thermo	41.6802	36.03	36.0871	37.3931
12_Thermo	36.7823	32.6561	37.5075	36.7407
12_Thermo	33.9799	33.4677	35.786	32.4683
12_Thermo	33.3322	26.3111	37.7141	33.5684
12_Thermo	34.1978	23.5648	35.2399	31.6191
12_Thermo	30.624	23.5099	39.635	36.4059
12_Thermo	37.1466	28.3141	35.3166	33.2262
12_Thermo	37.3275	35.8829	31.0362	33.0581
12_Thermo	35.8597	36.8288	33.2005	34.918
12_Thermo	36.7571	37.4624	34.2099	33.3239
12_Thermo	38.7773	35.6792	35.7873	36.2216
12_Thermo	41.349	38.0064	38.2381	38.8806
12_Thermo	41.1659	38.6095	35.7885	37.5562
32_Thermo	19.4547	24.3485	26.7513	25.9721
32_Thermo	23.0222	25.4466	24.663	23.5858
32_Thermo	22.1713	21.5972	25.8781	27.2859
32_Thermo	20.0739	22.9081	25.2844	26.2525
32_Thermo	24.4426	21.0024	24.393	25.8244
32_Thermo	24.6269	21.96	22.1837	24.7353
32_Thermo	26.3037	23.5608	25.5979	25.4828
32_Thermo	26.9291	19.6763	27.154	26.1587
32_Thermo	21.4051	20.028	24.5433	25.393
32_Thermo	20.4993	17.9993	23.9846	24.082
32_Thermo	22.2002	18.6961	27.0142	24.6829
32_Thermo	18.4357	21.2634	25.1674	24.0455
34_Thermo	13.7318	24.1697	29.1615	28.275
34_Thermo	13.5883	23.0752	30.0722	27.1608
34_Thermo	12.3946	24.4408	30.4627	29.2224
34_Thermo	16.0989	22.2509	29.7655	30.5377
34_Thermo	16.6139	23.727	31.499	30.5074
34_Thermo	15.2581	23.1265	30.5822	29.6206
34_Thermo	19.7684	21.7849	23.8565	30.0318
34_Thermo	23.7817	21.5364	26.4225	30.8041
34_Thermo	22.6162	21.6548	23.5664	29.2337
34_Thermo	23.6328	21.3272	21.5615	28.0866
34_Thermo	24.4184	21.6646	22.628	27.3695
34_Thermo	18.0541	20.3813	26.1958	30.4152
