# Supplementary material for: GelGenie: an AI-powered framework for gel electrophoresis image analysis
Source: Nat Commun. 2025 May 5;16:4087. doi: 10.1038/s41467-025-59189-0 (PMC12053679; doi:10.1038/s41467-025-59189-0)
Supplement: Supplementary file 9 — Source Data [file 41467_2025_59189_MOESM9_ESM.zip › source_data/plots/figure_4a_2A_scatter_plot_source_data.xlsx]

## Sheet: Sheet1
Reference	Norm. Prev. Analysis	Norm. GelGenie
0	0	0
4.44444	0.12299	0.109028
3.33333	0.119205	0.0974982
11.1111	1	1
2.22222	0.0454115	0.0372614
10	0.728477	0.775172
1.11111	0.0491958	0.0339732
8.88889	0.588458	0.577307
7.77778	0.254494	0.268008
6.66667	0.329234	0.345036
5.55556	0.188269	0.202902
