# Supplementary material for: GelGenie: an AI-powered framework for gel electrophoresis image analysis
Source: Nat Commun. 2025 May 5;16:4087. doi: 10.1038/s41467-025-59189-0 (PMC12053679; doi:10.1038/s41467-025-59189-0)
Supplement: Supplementary file 9 — Source Data [file 41467_2025_59189_MOESM9_ESM.zip › source_data/plots/figure_s8_Precision_source_data.xlsx]

## Sheet: Sheet1
unet_dec_21	unet_dec_21_finetune	nnunet_final_fold_0	unet_dec_21_lsdb_only	watershed	multiotsu
0.871537	0.886321	0.911574	0.0154245	0.699724	0.595568
0.587342	0.624853	0.699497	0.0726371	0.193573	0.190015
0.901592	0.899325	0.912125	0.132156	0.241144	0.140964
0.939597	0.943596	0.934119	0.0268809	0.998837	0.99205
0.917569	0.914888	0.961639	0.0930233	0.764389	0.673038
0.881582	0.894865	0.908652	0.000355787	0.896644	0.866046
0.872031	0.865893	0.908958	0.171267	0.233179	0.151393
0.908719	0.879063	0.925468	0.0289453	0.475855	0.427246
0.741069	0.69989	0.795022	0.0713031	0.449341	0.411018
0.862164	0.897684	0.872959	0.000147615	0.994649	0.970828
0.919275	0.922418	0.933367	0.111894	0.781608	0.732261
0.61861	0.645666	0.718269	0.125719	0.784893	0.671821
0.89629	0.929105	0.91319	0.00585494	0.883355	0.87284
0.557041	0.580133	0.610333	0	1	0.999982
0.666828	0.861468	0.869009	0.012948	1	0.979448
0.274334	0.443668	0.604181	0.00403548	0.253169	0.221552
0.82217	0.820317	0.813183	0.186052	0.804058	0.650825
0.446006	0.618419	0.563371	0.00167938	0.999501	0.996142
0.881819	0.859453	0.913532	0.0504311	0.828189	0.750069
0.880689	0.901258	0.849592	0.0134088	0.888585	0.861643
0.823864	0.82218	0.871966	0.0373878	0.628735	0.59496
0.888736	0.890906	0.93716	0.10361	0.923363	0.755208
0.86761	0.862808	0.915778	0.0918616	0.759232	0.708007
0.974342	0.956482	0.990468	0.0481876	0.325711	0.269099
0.860785	0.866781	0.885684	0.131244	0.815221	0.707411
0.943769	0.950933	0.990003	0.0465678	0.731006	0.652866
0.975312	0.970944	0.980938	0.103749	0.61043	0.516305
0.855081	0.860385	0.883369	0.175526	0.613037	0.53736
0.847762	0.838426	0.910303	0.0057507	0.815003	0.73904
0.951692	0.94108	0.931307	0.0229571	0.868099	0.816701
0.908641	0.93767	0.919608	0.0518124	0.0369982	0.0369482
0.961522	0.983924	0.96272	0.0466134	0.985177	0.980469
0.907222	0.936514	0.932014	0.01867	0.733757	0.626924
0.895942	0.951684	0.888122	0.264995	0.893452	0.759687
0.921159	0.944776	0.950472	0.106071	0.384899	0.254064
0.729895	0.801058	0.927095	0.162399	0.147734	0.107465
0.960143	0.98326	0.933041	0.0282981	0	0
0.544467	0.64507	0.788732	0	0	0
0.985	1	0.97	0	0.588333	0.588333
0.911077	0.93494	0.896674	0.0064083	0.485627	0.438023
0.772126	0.798964	0.77793	0.00274622	0.482274	0.433092
0.951105	0.946652	0.957915	0.0714223	0.922116	0.922116
0.930233	0.919139	0.9305	0.277332	0.996391	0.956429
0.969711	0.960762	0.98615	0.211294	0.716405	0.55561
0.934267	0.950349	0.943382	0.0606889	0.901501	0.88149
0.86622	0.836089	0.950941	0.11964	0.516916	0.462326
0.870918	0.891228	0.902469	0.0454635	0.900623	0.782593
0.883734	0.91048	0.897926	0.874636	0.703239	0.563319
0.6629	0.792844	0.821092	0.830508	0.223164	0.0621469
0.907104	0.932605	0.946266	0.882514	0.720401	0.513661
0.916074	0.98293	0.981508	0.961593	0.984353	0.829303
0.421429	0.242857	0.894643	0.758929	0.401786	0.244643
0.939099	0.943971	0.962241	0.831912	0.263094	0.118149
0.915481	0.938912	0.930544	0.920502	0.832636	0.641004
0.835198	0.85585	0.888278	0.174545	0.649656	0.577954
