# Supplementary material for: GelGenie: an AI-powered framework for gel electrophoresis image analysis
Source: Nat Commun. 2025 May 5;16:4087. doi: 10.1038/s41467-025-59189-0 (PMC12053679; doi:10.1038/s41467-025-59189-0)
Supplement: Supplementary file 9 — Source Data [file 41467_2025_59189_MOESM9_ESM.zip › source_data/plots/figure_s8_Dice Score_source_data.xlsx]

## Sheet: Sheet1
unet_dec_21	unet_dec_21_finetune	nnunet_final_fold_0	unet_dec_21_lsdb_only	watershed	multiotsu
0.856631	0.855776	0.830315	0.0302262	0.519637	0.521827
0.688421	0.715453	0.777254	0.134667	0.290733	0.288299
0.87845	0.875445	0.900544	0.226742	0.359131	0.238269
0.944634	0.932923	0.949516	0.0514808	0.428037	0.472389
0.917034	0.909372	0.935608	0.16774	0.639141	0.651588
0.827715	0.796906	0.828981	0.000704267	0.5727	0.589012
0.88734	0.884903	0.91581	0.29154	0.372039	0.259704
0.887696	0.884995	0.866566	0.056231	0.554982	0.519343
0.755941	0.720338	0.762681	0.130572	0.48195	0.463989
0.851939	0.834405	0.856708	0.000293869	0.616209	0.661599
0.903607	0.895059	0.908778	0.199082	0.741419	0.731638
0.737642	0.747073	0.805687	0.214998	0.575932	0.560805
0.851584	0.853383	0.854903	0.0115733	0.620486	0.645957
0.638424	0.579672	0.579657	1.76218e-11	0.121035	0.194819
0.748634	0.834378	0.838184	0.0217568	0.047001	0.11861
0.418566	0.587278	0.720149	0.00736774	0.343383	0.323747
0.813176	0.808787	0.81674	0.31129	0.571852	0.545557
0.590008	0.706035	0.665687	0.00333556	0.663181	0.6891
0.823545	0.823855	0.821479	0.0959696	0.578304	0.576433
0.858433	0.846085	0.854101	0.0263064	0.682951	0.700599
0.847555	0.827572	0.872686	0.0717652	0.557342	0.568263
0.773936	0.786395	0.778827	0.187125	0.636136	0.635848
0.871733	0.851226	0.876127	0.159861	0.648851	0.649957
0.899815	0.918946	0.825228	0.0919445	0.448659	0.390554
0.846618	0.843815	0.86591	0.231045	0.624099	0.638136
0.891521	0.899173	0.878409	0.0886598	0.574036	0.593218
0.947705	0.927795	0.952008	0.1879	0.673707	0.618732
0.883307	0.883311	0.897243	0.297453	0.681576	0.630355
0.831102	0.807641	0.828255	0.0113744	0.512571	0.587821
0.925043	0.894071	0.913438	0.0447322	0.652399	0.65267
0.939772	0.945131	0.946809	0.0947443	0.0704919	0.0710358
0.944806	0.928485	0.92756	0.0855448	0.522185	0.658138
0.927375	0.9253	0.935484	0.0362989	0.627013	0.667764
0.876322	0.794001	0.866729	0.399684	0.727518	0.752098
0.923436	0.913954	0.925809	0.176772	0.484247	0.359893
0.82646	0.833313	0.786087	0.231326	0.209781	0.161832
0.235185	0.212279	0.191289	0.0208639	4.33445e-11	4.47948e-11
0.689602	0.0892912	0.0687466	8.06517e-11	1.54607e-11	1.57003e-11
0.786427	0.70922	0.768317	1.66667e-09	0.694199	0.694882
0.920345	0.921887	0.921938	0.012506	0.619029	0.578977
0.827104	0.836749	0.84453	0.00530504	0.578152	0.559868
0.943158	0.935179	0.945083	0.120091	0.757224	0.777602
0.803695	0.816455	0.788985	0.425816	0.0313547	0.785252
0.957191	0.955236	0.952216	0.348805	0.801451	0.694278
0.922522	0.920221	0.929028	0.11196	0.790726	0.802037
0.875999	0.866909	0.889535	0.209769	0.540542	0.548424
0.906786	0.912796	0.916782	0.0851406	0.619507	0.71117
0.867012	0.840302	0.897028	0.861084	0.741487	0.673922
0.715811	0.715074	0.870259	0.867683	0.127797	0.0381503
0.804523	0.790428	0.887655	0.827145	0.771707	0.633352
0.792615	0.767351	0.856079	0.851922	0.343766	0.369807
0.576313	0.356488	0.90189	0.801131	0.28754	0.202214
0.771772	0.75906	0.832455	0.780126	0.369231	0.187803
0.787334	0.753779	0.871815	0.818757	0.829512	0.731964
0.818876	0.800573	0.831474	0.213448	0.506184	0.507024
