# Supplementary material for: GelGenie: an AI-powered framework for gel electrophoresis image analysis
Source: Nat Commun. 2025 May 5;16:4087. doi: 10.1038/s41467-025-59189-0 (PMC12053679; doi:10.1038/s41467-025-59189-0)
Supplement: Supplementary file 9 — Source Data [file 41467_2025_59189_MOESM9_ESM.zip › source_data/plots/figure_2d_nnunet_source_data.xlsx]

## Sheet: Sheet1
Epoch	Train Loss	Pseudo-Dice Score
1	-0.4106	0.7157
2	-0.6202	0.7646
3	-0.6625	0.7694
4	-0.6752	0.7861
5	-0.6897	0.7913
6	-0.6961	0.7884
7	-0.7092	0.8091
8	-0.7247	0.8053
9	-0.7243	0.7951
10	-0.7325	0.81
11	-0.7288	0.811
12	-0.7329	0.7972
13	-0.7315	0.8034
14	-0.7423	0.8104
15	-0.7459	0.8053
16	-0.739	0.8074
17	-0.7439	0.821
18	-0.7487	0.826
19	-0.7547	0.803
20	-0.7625	0.823
21	-0.7693	0.8164
22	-0.7627	0.8216
23	-0.7593	0.8163
24	-0.7653	0.82
25	-0.7696	0.8243
26	-0.7681	0.817
27	-0.7757	0.8269
28	-0.7716	0.816
29	-0.7738	0.8321
30	-0.7765	0.8329
31	-0.7758	0.8268
32	-0.7752	0.8251
33	-0.7855	0.8257
34	-0.7849	0.8273
35	-0.7816	0.8136
36	-0.7874	0.8275
37	-0.7813	0.8302
38	-0.7882	0.8157
39	-0.7842	0.8349
40	-0.7917	0.8239
41	-0.7914	0.8365
42	-0.7923	0.8334
43	-0.794	0.8436
44	-0.7963	0.8424
45	-0.7925	0.8373
46	-0.7978	0.8296
47	-0.8008	0.84
48	-0.788	0.8321
49	-0.7998	0.8452
50	-0.7997	0.8351
51	-0.7978	0.8306
52	-0.7975	0.8372
53	-0.8002	0.8362
54	-0.8046	0.8394
55	-0.8094	0.846
56	-0.8037	0.8347
57	-0.802	0.8302
58	-0.8036	0.8372
59	-0.799	0.8288
60	-0.8075	0.8295
61	-0.8101	0.8442
62	-0.8035	0.8348
63	-0.8151	0.8378
64	-0.8118	0.843
65	-0.8121	0.8245
66	-0.8079	0.8296
67	-0.8042	0.8407
68	-0.8068	0.8316
69	-0.8086	0.8344
70	-0.8124	0.8347
71	-0.8145	0.8421
72	-0.8136	0.8312
73	-0.8168	0.844
74	-0.8182	0.8416
75	-0.821	0.8388
76	-0.819	0.8426
77	-0.8195	0.8349
78	-0.8169	0.8268
79	-0.8156	0.8386
80	-0.8221	0.8336
81	-0.8255	0.8391
82	-0.8166	0.8238
83	-0.8221	0.8139
84	-0.8219	0.8353
85	-0.8222	0.8417
86	-0.8178	0.8315
87	-0.8212	0.8437
88	-0.8255	0.8392
89	-0.8234	0.8485
90	-0.8235	0.836
91	-0.8211	0.834
92	-0.8242	0.8392
93	-0.8243	0.8355
94	-0.8261	0.8499
95	-0.8312	0.8439
96	-0.8306	0.8413
97	-0.8244	0.8432
98	-0.8258	0.8423
99	-0.8288	0.8447
100	-0.8238	0.8448
101	-0.8266	0.8418
102	-0.8255	0.8413
103	-0.827	0.8465
104	-0.8275	0.8399
105	-0.8275	0.8363
106	-0.8251	0.836
107	-0.8281	0.835
108	-0.8299	0.8449
109	-0.8291	0.8525
110	-0.8327	0.8427
111	-0.8332	0.8389
112	-0.834	0.8479
113	-0.8317	0.8449
114	-0.8323	0.8363
115	-0.8366	0.842
116	-0.8367	0.8324
117	-0.836	0.8432
118	-0.8319	0.8384
119	-0.8398	0.8408
120	-0.8342	0.8263
121	-0.8375	0.8368
122	-0.8358	0.8561
123	-0.8283	0.839
124	-0.8328	0.8276
125	-0.837	0.8415
126	-0.8359	0.8439
127	-0.8335	0.8296
128	-0.8312	0.8414
129	-0.8346	0.8384
130	-0.835	0.8456
131	-0.8345	0.8421
132	-0.8425	0.8384
133	-0.8397	0.8376
134	-0.8455	0.8527
135	-0.8427	0.8421
136	-0.8412	0.829
137	-0.8369	0.8319
138	-0.8414	0.8381
139	-0.8425	0.8388
140	-0.8436	0.8233
141	-0.8441	0.8406
142	-0.8393	0.8422
143	-0.8416	0.8382
144	-0.8419	0.8339
145	-0.8478	0.8342
146	-0.8445	0.8516
147	-0.8445	0.8443
148	-0.84	0.8307
149	-0.8395	0.8315
150	-0.8441	0.8486
151	-0.8463	0.8469
152	-0.845	0.842
153	-0.8468	0.8475
154	-0.8463	0.8335
155	-0.8419	0.8441
156	-0.8394	0.8523
157	-0.8461	0.8478
158	-0.8501	0.8426
159	-0.8434	0.84
160	-0.8447	0.8362
161	-0.8485	0.8447
162	-0.8477	0.8463
163	-0.8507	0.8372
164	-0.8435	0.8457
165	-0.8439	0.838
166	-0.8453	0.8335
167	-0.843	0.8436
168	-0.8465	0.8279
169	-0.8429	0.8298
170	-0.8345	0.8484
171	-0.8436	0.8428
172	-0.8462	0.8411
173	-0.8505	0.8453
174	-0.8498	0.8458
175	-0.8566	0.8438
176	-0.8549	0.8547
177	-0.8548	0.8486
178	-0.8591	0.8492
179	-0.8481	0.8527
180	-0.8511	0.8338
181	-0.8499	0.8402
182	-0.8495	0.8377
183	-0.8558	0.8537
184	-0.8531	0.8371
185	-0.853	0.842
186	-0.8533	0.8312
187	-0.8597	0.8503
188	-0.8551	0.839
189	-0.8566	0.8523
190	-0.852	0.8376
191	-0.8495	0.8364
192	-0.8544	0.8268
193	-0.8567	0.8446
194	-0.8575	0.8419
195	-0.8589	0.841
196	-0.8576	0.8352
197	-0.8535	0.8448
198	-0.8553	0.8378
199	-0.855	0.85
200	-0.8584	0.8446
201	-0.8555	0.8415
202	-0.8592	0.8373
203	-0.8602	0.8416
204	-0.8584	0.8537
205	-0.859	0.8449
206	-0.8608	0.8464
207	-0.8567	0.8371
208	-0.8603	0.8344
209	-0.8572	0.848
210	-0.8634	0.8355
211	-0.8579	0.8413
212	-0.8608	0.8298
213	-0.8565	0.8318
214	-0.8608	0.8391
215	-0.86	0.8418
216	-0.8617	0.8334
217	-0.8607	0.839
218	-0.8608	0.8392
219	-0.8626	0.8369
220	-0.863	0.848
221	-0.8658	0.8405
222	-0.86	0.8303
223	-0.8605	0.842
224	-0.8591	0.8399
225	-0.866	0.8577
226	-0.8631	0.8424
227	-0.8599	0.8397
228	-0.8607	0.8463
229	-0.8659	0.8382
230	-0.8627	0.8384
231	-0.8641	0.8338
232	-0.8639	0.844
233	-0.8648	0.8375
234	-0.8649	0.8521
235	-0.8639	0.8357
236	-0.8632	0.8432
237	-0.8637	0.8442
238	-0.8613	0.8443
239	-0.8634	0.8467
240	-0.8712	0.8443
241	-0.8656	0.8374
242	-0.8641	0.8376
243	-0.8663	0.8324
244	-0.8642	0.8478
245	-0.8684	0.8397
246	-0.8678	0.848
247	-0.868	0.8442
248	-0.8602	0.8451
249	-0.8646	0.8341
250	-0.8605	0.842
251	-0.8671	0.8472
252	-0.868	0.8545
253	-0.8654	0.8329
254	-0.8687	0.8372
255	-0.8615	0.8284
256	-0.8671	0.8413
257	-0.8636	0.843
258	-0.8661	0.8386
259	-0.868	0.8475
260	-0.871	0.8306
261	-0.8713	0.8447
262	-0.8727	0.8474
263	-0.8744	0.8413
264	-0.8728	0.8465
265	-0.8712	0.8479
266	-0.8701	0.8438
267	-0.8736	0.8279
268	-0.8748	0.8414
269	-0.8726	0.8319
270	-0.8687	0.8403
271	-0.8668	0.8363
272	-0.8706	0.8488
273	-0.8713	0.8335
274	-0.875	0.8377
275	-0.8693	0.8484
276	-0.8726	0.844
277	-0.8669	0.8356
278	-0.8721	0.8522
279	-0.8698	0.8348
280	-0.8693	0.8366
281	-0.8744	0.8291
282	-0.8652	0.8318
283	-0.8704	0.8394
284	-0.8714	0.8471
285	-0.8732	0.8444
286	-0.8706	0.8347
287	-0.8759	0.847
288	-0.876	0.8337
289	-0.8718	0.8371
290	-0.8668	0.8318
291	-0.8606	0.846
292	-0.8653	0.8437
293	-0.8666	0.8426
294	-0.8702	0.854
295	-0.8712	0.8371
296	-0.8699	0.8391
297	-0.8705	0.8562
298	-0.8714	0.8386
299	-0.8707	0.8459
300	-0.8665	0.8345
301	-0.8663	0.8389
302	-0.8702	0.8468
303	-0.8712	0.8396
304	-0.8717	0.8459
305	-0.8711	0.8408
306	-0.8725	0.8449
307	-0.8752	0.8464
308	-0.8757	0.8456
309	-0.8721	0.8406
310	-0.8683	0.8312
311	-0.8691	0.8328
312	-0.8686	0.8395
313	-0.8704	0.8377
314	-0.8747	0.8296
315	-0.8769	0.8259
316	-0.876	0.8314
317	-0.8796	0.8493
318	-0.8749	0.8422
319	-0.8759	0.8404
320	-0.8744	0.8424
321	-0.8751	0.8325
322	-0.8759	0.8362
323	-0.8774	0.835
324	-0.8775	0.8497
325	-0.8775	0.8438
326	-0.8786	0.8412
327	-0.8799	0.8352
328	-0.8847	0.8359
329	-0.8814	0.8428
330	-0.8764	0.8283
331	-0.8699	0.8384
332	-0.872	0.8386
333	-0.8712	0.8426
334	-0.8712	0.836
335	-0.8811	0.8283
336	-0.8798	0.8225
337	-0.8797	0.8439
338	-0.8819	0.8316
339	-0.8797	0.8494
340	-0.8768	0.8352
341	-0.8772	0.8433
342	-0.8829	0.8377
343	-0.8832	0.8481
344	-0.8813	0.8229
345	-0.874	0.8355
346	-0.8808	0.8429
347	-0.8804	0.8421
348	-0.8844	0.8406
349	-0.8811	0.8358
350	-0.8856	0.8443
351	-0.8844	0.8388
352	-0.8828	0.8257
353	-0.8818	0.8426
354	-0.8835	0.8456
355	-0.8831	0.837
356	-0.8787	0.8434
357	-0.872	0.8442
358	-0.8787	0.838
359	-0.8766	0.8417
360	-0.8777	0.8492
361	-0.8796	0.8413
362	-0.8789	0.8455
363	-0.8828	0.8401
364	-0.8782	0.841
365	-0.8782	0.8411
366	-0.8773	0.8424
367	-0.8812	0.8421
368	-0.8834	0.849
369	-0.8828	0.8324
370	-0.874	0.8395
371	-0.8744	0.8448
372	-0.8826	0.8486
373	-0.8852	0.8387
374	-0.8843	0.8585
375	-0.8875	0.8379
376	-0.8897	0.8363
377	-0.8844	0.8446
378	-0.8813	0.8418
379	-0.8851	0.8422
380	-0.8845	0.8444
381	-0.8871	0.8343
382	-0.8818	0.84
383	-0.8849	0.8487
384	-0.8873	0.8439
385	-0.8821	0.8505
386	-0.8862	0.8294
387	-0.8796	0.8429
388	-0.8814	0.8493
389	-0.882	0.8299
390	-0.881	0.8459
391	-0.8833	0.8397
392	-0.8896	0.8372
393	-0.8848	0.8488
394	-0.8826	0.8437
395	-0.8846	0.8435
396	-0.8867	0.8398
397	-0.8913	0.8378
398	-0.8895	0.8415
399	-0.8872	0.8473
400	-0.887	0.8289
401	-0.8864	0.8337
402	-0.8871	0.8307
403	-0.8878	0.8448
404	-0.8885	0.8572
405	-0.889	0.8331
406	-0.8849	0.8294
407	-0.8854	0.8432
408	-0.8895	0.8437
409	-0.891	0.8318
410	-0.8868	0.8464
411	-0.8824	0.8341
412	-0.8832	0.8367
413	-0.8899	0.8381
414	-0.8859	0.8439
415	-0.8806	0.8433
416	-0.8805	0.8352
417	-0.8829	0.8453
418	-0.8801	0.8302
419	-0.8831	0.8508
420	-0.8832	0.8341
421	-0.8849	0.8449
422	-0.8839	0.831
423	-0.8854	0.8112
424	-0.8684	0.831
425	-0.8814	0.8506
426	-0.8845	0.8447
427	-0.8874	0.8332
428	-0.8885	0.8355
429	-0.8882	0.8338
430	-0.8923	0.8349
431	-0.8866	0.832
432	-0.885	0.8295
433	-0.8842	0.8395
434	-0.8915	0.842
435	-0.8908	0.8509
436	-0.894	0.8309
437	-0.8865	0.8433
438	-0.8896	0.8351
439	-0.888	0.8474
440	-0.8879	0.8467
441	-0.8886	0.844
442	-0.891	0.8352
443	-0.8924	0.837
444	-0.8967	0.8419
445	-0.8937	0.8375
446	-0.8912	0.8324
447	-0.8904	0.8363
448	-0.8909	0.8437
449	-0.8902	0.8406
450	-0.8889	0.8419
451	-0.8859	0.8341
452	-0.8856	0.844
453	-0.8884	0.8434
454	-0.8845	0.8365
455	-0.8866	0.8445
456	-0.8879	0.8468
457	-0.8928	0.8353
458	-0.8858	0.8394
459	-0.8887	0.8512
460	-0.8918	0.8385
461	-0.892	0.8346
462	-0.8884	0.8418
463	-0.8908	0.8499
464	-0.8857	0.8427
465	-0.8914	0.83
466	-0.8906	0.841
467	-0.8928	0.8353
468	-0.8963	0.836
469	-0.8943	0.83
470	-0.8928	0.8395
471	-0.8904	0.8389
472	-0.8921	0.8483
473	-0.8955	0.8473
474	-0.8947	0.8384
475	-0.8974	0.8368
476	-0.8943	0.8343
477	-0.893	0.8414
478	-0.8956	0.8428
479	-0.8952	0.8233
480	-0.8899	0.8425
481	-0.8966	0.8479
482	-0.8977	0.8545
483	-0.8936	0.8411
484	-0.8864	0.8395
485	-0.891	0.8428
486	-0.8936	0.8371
487	-0.8919	0.851
488	-0.8932	0.8347
489	-0.8986	0.8495
490	-0.8904	0.8408
491	-0.8955	0.8516
492	-0.891	0.8336
493	-0.8939	0.8475
494	-0.8974	0.8411
495	-0.8982	0.8361
496	-0.8961	0.8423
497	-0.8874	0.8325
498	-0.8882	0.8427
499	-0.8923	0.8494
500	-0.8921	0.8425
501	-0.8979	0.8422
502	-0.8981	0.8453
503	-0.8995	0.8402
504	-0.8956	0.8464
505	-0.8979	0.8356
506	-0.8958	0.8456
507	-0.898	0.8404
508	-0.8908	0.8412
509	-0.8873	0.8406
510	-0.8882	0.8373
511	-0.8896	0.8286
512	-0.8906	0.8404
513	-0.8952	0.8467
514	-0.8955	0.8453
515	-0.8993	0.8269
516	-0.896	0.8395
517	-0.8955	0.8498
518	-0.8965	0.8411
519	-0.8964	0.842
520	-0.8951	0.8263
521	-0.8955	0.8372
522	-0.8965	0.8371
523	-0.8974	0.8489
524	-0.9004	0.8374
525	-0.9006	0.8467
526	-0.8994	0.8353
527	-0.8988	0.8401
528	-0.8993	0.8405
529	-0.8993	0.8468
530	-0.9012	0.8346
531	-0.8994	0.8404
532	-0.8939	0.8452
533	-0.8928	0.8369
534	-0.8892	0.8354
535	-0.8899	0.8369
536	-0.89	0.8377
537	-0.8912	0.8405
538	-0.8922	0.8411
539	-0.8942	0.8388
540	-0.8956	0.8399
541	-0.8925	0.8386
542	-0.8968	0.851
543	-0.9004	0.8389
544	-0.9021	0.8322
545	-0.9011	0.8382
546	-0.9003	0.8502
547	-0.9012	0.8465
548	-0.9007	0.841
549	-0.8991	0.8388
550	-0.8929	0.8364
551	-0.8984	0.8436
552	-0.9008	0.8372
553	-0.8999	0.8423
554	-0.8995	0.8413
555	-0.8973	0.836
556	-0.9014	0.8415
557	-0.9027	0.8438
558	-0.9017	0.8349
559	-0.9002	0.8374
560	-0.9028	0.8314
561	-0.9025	0.8493
562	-0.9034	0.8421
563	-0.9012	0.8483
564	-0.9053	0.8351
565	-0.9029	0.841
566	-0.8994	0.8438
567	-0.9032	0.8322
568	-0.9005	0.8451
569	-0.9041	0.8398
570	-0.9036	0.8415
571	-0.904	0.8441
572	-0.901	0.84
573	-0.9002	0.8432
574	-0.9048	0.8394
575	-0.9062	0.8536
576	-0.9044	0.8421
577	-0.9022	0.8381
578	-0.9059	0.8336
579	-0.9064	0.8265
580	-0.8966	0.834
581	-0.8987	0.843
582	-0.9002	0.8448
583	-0.9013	0.8371
584	-0.9039	0.8363
585	-0.9007	0.8527
586	-0.9009	0.8442
587	-0.9028	0.8331
588	-0.9049	0.8346
589	-0.9	0.8403
590	-0.8987	0.8429
591	-0.904	0.8409
592	-0.9013	0.843
593	-0.9	0.8323
594	-0.9036	0.8289
595	-0.902	0.8415
596	-0.9029	0.8479
597	-0.9072	0.8345
598	-0.9005	0.8449
599	-0.8935	0.8326
600	-0.904	0.8325
