# Supplementary material for: GelGenie: an AI-powered framework for gel electrophoresis image analysis
Source: Nat Commun. 2025 May 5;16:4087. doi: 10.1038/s41467-025-59189-0 (PMC12053679; doi:10.1038/s41467-025-59189-0)
Supplement: Supplementary file 9 — Source Data [file 41467_2025_59189_MOESM9_ESM.zip › source_data/plots/figure_s2_NEB_segmentation_source_data.xlsx]

## Sheet: Sheet1
Gel	Manual Segmentation	Manual + Rolling Ball Background Correction
13_NEB	8.23269	15.4607
13_NEB	9.1572	18.0431
13_NEB	10.5057	17.694
13_NEB	9.71347	16.2951
15_NEB	12.3291	22.4159
15_NEB	15.0755	27.2405
15_NEB	12.4883	26.5301
15_NEB	12.8071	22.7119
14_NEB	9.03888	17.0184
16_NEB	8.9707	11.9574
17_NEB	13.283	16.3694
18_NEB	20.0727	18.4833
18_NEB	17.8786	17.9931
18_NEB	13.6854	15.1898
18_NEB	14.672	14.1381
19_NEB	20.0338	17.406
19_NEB	13.761	15.4697
19_NEB	17.4378	21.7975
19_NEB	19.7431	25.9823
20_NEB	35.2298	34.391
20_NEB	39.4975	38.9054
20_NEB	18.2618	22.5539
20_NEB	22.5723	29.2646
22_NEB	14.7081	15.0877
22_NEB	13.927	13.8437
22_NEB	19.5353	16.88
22_NEB	20.3732	17.1575
22_NEB	18.6638	15.6479
22_NEB	18.068	17.0694
22_NEB	20.9787	19.1645
22_NEB	22.5358	20.1891
22_NEB	23.3727	19.9277
22_NEB	14.199	16.8155
22_NEB	13.7107	13.6528
22_NEB	11.6734	13.2897
23_NEB	18.4295	17.1431
23_NEB	17.0125	13.0594
23_NEB	13.8817	11.5842
23_NEB	15.3135	12.6203
23_NEB	12.3233	13.0573
23_NEB	12.5312	13.3199
23_NEB	12.497	12.4923
23_NEB	12.8224	14.0454
23_NEB	13.6181	15.5306
23_NEB	17.9006	14.3876
23_NEB	19.0651	16.2313
23_NEB	15.6337	14.4707
24_NEB	21.4251	22.1997
24_NEB	19.1827	21.0795
24_NEB	18.8142	20.2754
24_NEB	16.1875	19.3282
24_NEB	14.2686	16.4534
24_NEB	14.6838	16.6194
24_NEB	16.2571	18.1422
24_NEB	14.6634	17.4643
24_NEB	16.6099	17.6743
24_NEB	16.5815	19.684
24_NEB	18.462	19.2471
24_NEB	20.1606	19.2141
21_NEB	28.754	29.9091
21_NEB	27.2405	27.1671
21_NEB	22.4284	27.6832
21_NEB	30.3905	31.1841
21_NEB	25.987	27.6023
21_NEB	24.1635	25.8363
21_NEB	22.9139	25.7435
21_NEB	23.7593	26.3273
21_NEB	22.6772	24.0879
21_NEB	26.8004	29.6379
21_NEB	28.7957	29.0668
21_NEB	30.3982	26.7229
29_NEB	21.7331	20.5209
29_NEB	21.3612	17.7245
29_NEB	22.7607	20.0972
29_NEB	24.3032	18.7481
29_NEB	26.1867	27.3676
29_NEB	30.0231	25.009
29_NEB	25.8807	24.3071
29_NEB	28.5041	27.3498
29_NEB	46.7841	24.0598
31_NEB	12.6051	16.7113
31_NEB	11.173	14.4329
31_NEB	15.4543	17.952
31_NEB	25.9346	15.9755
31_NEB	21.9051	13.3404
31_NEB	20.4877	14.7725
31_NEB	14.7588	17.4046
31_NEB	15.9712	18.1208
31_NEB	12.9701	17.3083
31_NEB	13.2599	19.4041
31_NEB	11.7165	18.335
31_NEB	15.0635	18.752
33_NEB	18.3851	10.7145
33_NEB	16.1211	8.32505
33_NEB	15.7913	15.1843
33_NEB	17.7654	6.83777
33_NEB	19.0005	12.2523
33_NEB	17.3275	10.9336
33_NEB	19.9848	8.49764
33_NEB	14.1692	13.1044
33_NEB	15.985	11.9448
33_NEB	32.3181	30.0568
