# Supplementary material for: GelGenie: an AI-powered framework for gel electrophoresis image analysis
Source: Nat Commun. 2025 May 5;16:4087. doi: 10.1038/s41467-025-59189-0 (PMC12053679; doi:10.1038/s41467-025-59189-0)
Supplement: Supplementary file 9 — Source Data [file 41467_2025_59189_MOESM9_ESM.zip › source_data/plots/figure_s2_NEB_gelanalyzer_source_data.xlsx]

## Sheet: Sheet1
Gel	GelAnalyzer (Raw)	GelAnalyzer (Background Correction)
13_NEB	12.7674	21.6467
13_NEB	11.2265	19.7536
13_NEB	12.786	19.4293
13_NEB	11.1995	19.399
15_NEB	17.0163	28.0112
15_NEB	19.7749	30.2182
15_NEB	21.241	31.8578
15_NEB	19.9434	30.4877
14_NEB	12.2612	18.2528
16_NEB	10.3429	17.0695
17_NEB	19.427	20.6256
18_NEB	38.8954	16.8716
18_NEB	24.2063	16.1913
18_NEB	25.1881	11.622
18_NEB	18.3935	13.6637
19_NEB	26.625	17.6243
19_NEB	27.6481	15.3059
19_NEB	28.4104	21.7392
19_NEB	29.4979	31.0243
20_NEB	44.9407	29.8166
20_NEB	50.1946	34.4824
20_NEB	35.0972	23.768
20_NEB	40.9451	29.4989
22_NEB	16.3607	12.6866
22_NEB	15.8592	12.138
22_NEB	16.9149	14.2287
22_NEB	16.1115	11.5786
22_NEB	15.5636	13.6523
22_NEB	16.8838	15.8559
22_NEB	23.2235	16.4581
22_NEB	17.9928	15.1838
22_NEB	22.1136	16.1532
22_NEB	15.2844	12.6435
22_NEB	15.5871	10.7844
22_NEB	13.404	11.4441
23_NEB	20.7522	14.2157
23_NEB	15.9091	12.2194
23_NEB	15.696	11.3183
23_NEB	15.2556	15.237
23_NEB	16.7907	14.708
23_NEB	15.3859	12.8163
23_NEB	14.8925	12.9666
23_NEB	14.3262	12.8365
23_NEB	15.4673	13.6268
23_NEB	18.8555	13.9721
23_NEB	16.5615	14.5873
23_NEB	16.8698	15.0778
24_NEB	35.8867	22.9427
24_NEB	25.4659	21.0963
24_NEB	26.4743	20.0181
24_NEB	22.5578	19.6027
24_NEB	23.4805	20.2363
24_NEB	26.5004	20.3525
24_NEB	27.8938	20.5799
24_NEB	27.7772	17.5107
24_NEB	28.5306	19.1227
24_NEB	25.6798	21.0494
24_NEB	28.4255	18.9615
24_NEB	27.665	18.941
21_NEB	41.3404	27.4329
21_NEB	46.4645	27.8701
21_NEB	52.1137	33.6927
21_NEB	41.3808	24.9088
21_NEB	50.9408	30.1719
21_NEB	48.875	33.6542
21_NEB	50.8211	27.6715
21_NEB	45.0079	25.3559
21_NEB	46.2873	23.6048
21_NEB	40.3484	27.842
21_NEB	43.5002	28.0033
21_NEB	48.0713	26.4155
29_NEB	35.6525	24.2113
29_NEB	28.938	15.1921
29_NEB	35.6075	20.4396
29_NEB	38.3789	21.1603
29_NEB	43.8154	29.3607
29_NEB	37.4937	25.9544
29_NEB	37.7453	29.6358
29_NEB	36.1105	27.1647
29_NEB	53.7908	24.5444
31_NEB	30.7309	14.3278
31_NEB	22.0452	13.3667
31_NEB	22.0155	13.8399
31_NEB	26.7489	12.8977
31_NEB	34.3372	14.1544
31_NEB	25.3068	13.7483
31_NEB	21.4389	15.8435
31_NEB	24.4218	18.0997
31_NEB	30.4835	16.5631
31_NEB	20.9159	17.3554
31_NEB	21.5665	16.1725
31_NEB	25.1222	17.5407
33_NEB	32.1941	13.3456
33_NEB	24.6326	16.9634
33_NEB	29.8927	13.1584
33_NEB	34.162	17.4504
33_NEB	31.1175	14.6763
33_NEB	32.7459	14.5704
33_NEB	32.3328	12.6588
33_NEB	35.2178	8.51014
33_NEB	36.2037	8.87398
33_NEB	38.1286	40.0597
