# Supplementary material for: GelGenie: an AI-powered framework for gel electrophoresis image analysis
Source: Nat Commun. 2025 May 5;16:4087. doi: 10.1038/s41467-025-59189-0 (PMC12053679; doi:10.1038/s41467-025-59189-0)
Supplement: Supplementary file 9 — Source Data [file 41467_2025_59189_MOESM9_ESM.zip › source_data/plots/figure_s2_ThermoFisher_gelanalyzer_source_data.xlsx]

## Sheet: Sheet1
Gel	GelAnalyzer (Raw)	GelAnalyzer (Background Correction)
0_Thermo	10.5332	12.1835
0_Thermo	10.6673	11.2491
0_Thermo	10.2037	9.5991
0_Thermo	13.2186	7.56821
0_Thermo	13.3661	7.95549
0_Thermo	14.7343	9.86056
0_Thermo	7.55067	9.77939
0_Thermo	7.3996	9.28961
0_Thermo	8.64736	9.03457
0_Thermo	6.56494	9.44582
0_Thermo	7.8105	11.004
0_Thermo	9.97316	11.1305
1_Thermo	13.0505	12.219
1_Thermo	11.05	9.45112
1_Thermo	14.2468	8.08067
1_Thermo	8.76158	7.53159
1_Thermo	14.4049	9.4865
1_Thermo	13.0248	10.0995
1_Thermo	8.45319	10.4843
1_Thermo	9.65925	9.50141
1_Thermo	8.23597	8.08951
1_Thermo	7.96011	9.08843
1_Thermo	8.43969	9.82986
1_Thermo	9.41541	12.5965
2_Thermo	9.53483	12.3403
2_Thermo	12.338	9.09345
2_Thermo	11.2035	8.29415
2_Thermo	10.0468	7.12657
2_Thermo	13.4174	7.37097
2_Thermo	13.0101	7.46474
2_Thermo	9.66504	8.75302
2_Thermo	9.14662	8.36986
2_Thermo	8.30481	8.55934
2_Thermo	7.91194	7.36746
2_Thermo	9.11607	10.03
2_Thermo	9.9332	12.143
3_Thermo	12.9631	12.5616
3_Thermo	11.7003	9.30672
3_Thermo	10.1038	8.31089
3_Thermo	10.2073	7.78753
3_Thermo	11.9335	7.08106
3_Thermo	14.8731	7.27417
3_Thermo	11.6494	8.7641
3_Thermo	9.52906	7.89205
3_Thermo	10.8353	9.38876
3_Thermo	8.59725	8.56354
3_Thermo	10.7938	9.15877
3_Thermo	11.2716	11.6014
4_Thermo	14.486	9.96335
4_Thermo	13.742	10.3847
4_Thermo	14.7984	8.87421
4_Thermo	14.3034	9.19585
4_Thermo	13.0694	9.55263
4_Thermo	11.3908	5.78692
4_Thermo	15.115	14.6032
4_Thermo	13.3016	13.993
4_Thermo	14.3	13.4189
4_Thermo	13.219	13.4308
4_Thermo	14.2744	12.6367
4_Thermo	16.5182	14.5939
5_Thermo	23.9225	29.2101
5_Thermo	27.8884	32.1748
5_Thermo	25.5828	29.8394
5_Thermo	27.6712	29.8082
5_Thermo	29.0447	29.9665
5_Thermo	27.5148	27.5302
5_Thermo	27.708	27.9438
5_Thermo	27.6519	28.9462
5_Thermo	27.4462	27.317
5_Thermo	27.1782	28.7432
5_Thermo	28.8417	27.1015
5_Thermo	28.2848	28.271
6_Thermo	29.5236	31.3781
6_Thermo	29.5038	32.36
6_Thermo	29.0341	32.5645
6_Thermo	27.8769	31.1987
6_Thermo	28.9269	28.337
6_Thermo	28.8804	30.4561
6_Thermo	28.5291	30.1047
6_Thermo	30.6944	28.9391
6_Thermo	28.4376	29.9832
6_Thermo	28.5365	30.5969
6_Thermo	29.9691	29.3782
6_Thermo	29.2126	31.127
7_Thermo	30.826	32.2826
7_Thermo	28.4141	30.6828
7_Thermo	30.0772	32.1341
7_Thermo	29.5318	32.1343
7_Thermo	29.304	29.4744
7_Thermo	29.702	29.8285
7_Thermo	28.1668	28.4868
7_Thermo	28.2318	27.2816
7_Thermo	27.1538	29.2001
7_Thermo	29.6326	29.2892
7_Thermo	28.8382	30.1494
7_Thermo	27.833	27.8603
8_Thermo	30.7013	33.6604
8_Thermo	30.6562	34.5021
8_Thermo	32.7305	36.931
8_Thermo	29.1865	32.8554
8_Thermo	32.8277	31.7377
8_Thermo	31.6858	33.286
8_Thermo	27.9129	27.1804
8_Thermo	27.1113	25.7877
8_Thermo	25.971	26.5225
8_Thermo	26.4922	27.0122
8_Thermo	27.9205	27.0718
8_Thermo	25.5179	26.4918
9_Thermo	36.9238	36.0552
9_Thermo	34.2271	39.3048
9_Thermo	32.6276	36.9512
9_Thermo	35.0245	39.2418
9_Thermo	34.4155	36.8925
9_Thermo	35.2399	36.8841
9_Thermo	37.0135	35.1751
9_Thermo	36.5751	36.8626
9_Thermo	36.1098	37.3006
9_Thermo	35.7946	38.3674
9_Thermo	34.5052	37.8785
9_Thermo	37.3335	38.7519
10_Thermo	34.9722	35.9383
10_Thermo	37.1999	39.0397
10_Thermo	33.6492	37.9003
10_Thermo	37.3664	38.9057
10_Thermo	34.6668	39.2653
10_Thermo	34.8161	39.9081
10_Thermo	37.0283	35.9902
10_Thermo	33.272	34.8025
10_Thermo	36.3606	37.2213
10_Thermo	38.3095	38.3579
10_Thermo	37.6408	37.1678
10_Thermo	36.5163	42.1972
11_Thermo	36.8525	40.0559
11_Thermo	38.6522	36.146
11_Thermo	35.8528	37.3282
11_Thermo	37.3219	38.1245
11_Thermo	35.592	38.3069
11_Thermo	34.6609	36.985
11_Thermo	32.3855	35.6882
11_Thermo	33.049	38.2119
11_Thermo	34.9749	35.7117
11_Thermo	33.3162	31.3309
11_Thermo	36.1928	37.3456
11_Thermo	39.9936	41.1088
12_Thermo	43.3337	35.3795
12_Thermo	37.0029	33.2069
12_Thermo	38.4501	33.8245
12_Thermo	39.0268	36.4881
12_Thermo	37.0262	38.6108
12_Thermo	35.6324	36.8115
12_Thermo	34.9495	38.1408
12_Thermo	34.5381	36.7051
12_Thermo	34.3612	35.7145
12_Thermo	37.04	33.9595
12_Thermo	37.0112	35.3104
12_Thermo	37.0876	37.955
32_Thermo	20.9254	18.0242
32_Thermo	21.9559	19.3562
32_Thermo	21.1252	18.2182
32_Thermo	20.7611	17.4182
32_Thermo	20.5918	16.0665
32_Thermo	18.1392	17.983
32_Thermo	21.2817	22.1188
32_Thermo	18.7568	19.7773
32_Thermo	20.4401	17.5317
32_Thermo	17.9477	14.4207
32_Thermo	18.6287	15.7015
32_Thermo	19.9731	17.3855
34_Thermo	23.165	29.2399
34_Thermo	22.4971	20.7925
34_Thermo	23.0909	22.9015
34_Thermo	22.5644	19.518
34_Thermo	22.6639	19.1223
34_Thermo	23.7347	22.5006
34_Thermo	21.3717	17.5813
34_Thermo	24.1183	18.0709
34_Thermo	21.4629	17.3954
34_Thermo	24.2248	17.981
34_Thermo	20.1188	18.0882
34_Thermo	24.7707	23.2685
