# Supplementary material for: GelGenie: an AI-powered framework for gel electrophoresis image analysis
Source: Nat Commun. 2025 May 5;16:4087. doi: 10.1038/s41467-025-59189-0 (PMC12053679; doi:10.1038/s41467-025-59189-0)
Supplement: Supplementary file 9 — Source Data [file 41467_2025_59189_MOESM9_ESM.zip › source_data/plots/figure_s13_Precision_source_data.xlsx]

## Sheet: Sheet1
unet_dec_21	unet_dec_21_finetune	watershed	multiotsu	Source
0.859582	0.948157	0.259337	0.218673	Standard Normalisation
0.870275	0.944915	0.160367	0.14701	Standard Normalisation
0.755265	0.862581	0.117981	0.111096	Standard Normalisation
0.900391	0.901758	0.742615	0.565378	Standard Normalisation
0.0789207	0.777979	0.953026	0.881393	Standard Normalisation
0	0.315829	0.833541	0.709633	Standard Normalisation
0.734897	0.890974	0.486544	0.434306	Standard Normalisation
0.0437696	0.548336	0.470867	0.455076	Standard Normalisation
0.125452	0.632402	0.346905	0.261535	Standard Normalisation
0.519029	0.764393	0.115465	0.103693	Standard Normalisation
0.734447	0.893045	0.408596	0.347317	Standard Normalisation
0.285509	0.498207	0.884469	0.303412	Standard Normalisation
0.430867	0.693537	0.751254	0.6284	Standard Normalisation
0.178919	0.376848	0.953439	0.671233	Standard Normalisation
0.520012	0.820258	0.487693	0.396145	Standard Normalisation
0.89475	0.936702	0.772129	0.578881	Standard Normalisation
0.739904	0.902154	0.48341	0.331298	Standard Normalisation
0.911617	0.89621	0.432528	0.424633	Standard Normalisation
0.97727	0.960308	0.410937	0.372302	Standard Normalisation
0.810006	0.871591	0.432272	0.384432	Standard Normalisation
0.626685	0.678334	0.999756	0.888896	Standard Normalisation
0.516743	0.608859	0.99718	0.935613	Standard Normalisation
0.686008	0.810725	1	0.971159	Standard Normalisation
0.661193	0.807275	0.669449	0.415035	Standard Normalisation
0.551966	0.668814	0.799278	0.724406	Standard Normalisation
0.997052	0.993612	0.333907	0.308231	Percentile Normalisation
0.967438	0.987167	0.241292	0.197032	Percentile Normalisation
0.998785	0.99973	0.396598	0.387014	Percentile Normalisation
0.927572	0.92583	0.785799	0.594301	Percentile Normalisation
0.253345	0.940102	0.967297	0.914444	Percentile Normalisation
0.0873949	0.73748	0.835855	0.734215	Percentile Normalisation
0.764425	0.998226	0.51044	0.440153	Percentile Normalisation
0.217433	0.663255	0.474243	0.465068	Percentile Normalisation
0.28123	0.98147	0.352293	0.289968	Percentile Normalisation
0.927834	0.971859	0.95404	0.91453	Percentile Normalisation
0.733582	0.893711	0.408747	0.351276	Percentile Normalisation
0.336728	0.61695	0.906276	0.280453	Percentile Normalisation
0.450426	0.78487	0.716094	0.614153	Percentile Normalisation
0.21209	0.506926	0.953423	0.671233	Percentile Normalisation
0.519885	0.821177	0.496944	0.396145	Percentile Normalisation
0.893904	0.936805	0.772129	0.578881	Percentile Normalisation
0.672948	0.908642	0.603273	0.429287	Percentile Normalisation
0.997098	0.982118	0.438588	0.434662	Percentile Normalisation
0.98735	0.967961	0.412878	0.380554	Percentile Normalisation
0.8541	0.904352	0.465033	0.407701	Percentile Normalisation
0.626685	0.678334	0.999756	0.888896	Percentile Normalisation
0.516743	0.608859	0.99718	0.935613	Percentile Normalisation
0.686559	0.81139	1	0.966139	Percentile Normalisation
0.661193	0.807275	0.669449	0.415035	Percentile Normalisation
0.5764	0.712099	0.798816	0.724406	Percentile Normalisation
