# Supplementary material for: GelGenie: an AI-powered framework for gel electrophoresis image analysis
Source: Nat Commun. 2025 May 5;16:4087. doi: 10.1038/s41467-025-59189-0 (PMC12053679; doi:10.1038/s41467-025-59189-0)
Supplement: Supplementary file 9 — Source Data [file 41467_2025_59189_MOESM9_ESM.zip › source_data/plots/figure_4b_box_plot_source_data.xlsx]

## Sheet: Sheet1
Value	Analysis	Type
94.7551	Segmentation	DNA
89.4949	Segmentation	RNA
16.7841	Segmentation	RNASE
94.7881	Published Analysis	DNA
89.8673	Published Analysis	RNA
18.0923	Published Analysis	RNASE
92.7538	Segmentation	DNA
83.6966	Segmentation	RNA
15.5941	Segmentation	RNASE
91.7954	Published Analysis	DNA
85.0742	Published Analysis	RNA
18.4105	Published Analysis	RNASE
95.3678	Segmentation	DNA
90.1911	Segmentation	RNA
14.5625	Segmentation	RNASE
93.4124	Published Analysis	DNA
96.3386	Published Analysis	RNA
15.258	Published Analysis	RNASE
