# Supplementary material for: GelGenie: an AI-powered framework for gel electrophoresis image analysis
Source: Nat Commun. 2025 May 5;16:4087. doi: 10.1038/s41467-025-59189-0 (PMC12053679; doi:10.1038/s41467-025-59189-0)
Supplement: Supplementary file 9 — Source Data [file 41467_2025_59189_MOESM9_ESM.zip › source_data/plots/figure_s13_Recall_source_data.xlsx]

## Sheet: Sheet1
unet_dec_21	unet_dec_21_finetune	watershed	multiotsu	Source
0.998715	0.972898	0.999053	0.998878	Standard Normalisation
0.975249	0.855787	0.999456	0.999407	Standard Normalisation
0.97389	0.912336	0.995444	0.998786	Standard Normalisation
0.881419	0.79805	0.280607	0.473446	Standard Normalisation
0.984555	0.956745	0.614638	0.639065	Standard Normalisation
0	0.995393	0.586078	0.708594	Standard Normalisation
0.975701	0.915161	0.801666	0.850043	Standard Normalisation
1	0.996529	0.832837	0.882525	Standard Normalisation
0.997677	0.987064	0.893288	0.892531	Standard Normalisation
0.921546	0.678743	0.959786	0.98318	Standard Normalisation
0.906166	0.885281	0.669614	0.694236	Standard Normalisation
0.962841	0.662828	0.022238	0.0783257	Standard Normalisation
0.932641	0.936308	0.169675	0.55268	Standard Normalisation
0.739903	0.729138	0.0889755	0.3102	Standard Normalisation
0.9285	0.879091	0.625602	0.777189	Standard Normalisation
0.898993	0.80073	0.5023	0.614913	Standard Normalisation
0.899049	0.857638	0.719035	0.855761	Standard Normalisation
0.895978	0.886562	0.930243	0.944381	Standard Normalisation
0.849948	0.812417	0.876912	0.900788	Standard Normalisation
0.966552	0.872727	0.505044	0.532097	Standard Normalisation
0.982129	0.970511	0.061878	0.116441	Standard Normalisation
0.689882	0.574374	0.0411035	0.079525	Standard Normalisation
0.879416	0.828756	0.0417912	0.138862	Standard Normalisation
0.890344	0.783465	0.297975	0.29579	Standard Normalisation
0.949598	0.912136	0.470777	0.555133	Standard Normalisation
0.993147	0.93169	0.997797	0.998408	Percentile Normalisation
0.923192	0.743214	0.991747	0.995589	Percentile Normalisation
0.822385	0.697363	0.944695	0.966948	Percentile Normalisation
0.868858	0.778818	0.259728	0.454799	Percentile Normalisation
0.988388	0.923453	0.568577	0.606576	Percentile Normalisation
0.785383	0.957324	0.573988	0.686696	Percentile Normalisation
0.979289	0.90726	0.804124	0.843857	Percentile Normalisation
1	0.998367	0.819077	0.863746	Percentile Normalisation
0.998986	0.992569	0.866083	0.874326	Percentile Normalisation
0.900321	0.671738	0.0910105	0.21768	Percentile Normalisation
0.906013	0.885121	0.665773	0.690163	Percentile Normalisation
0.948244	0.55738	0.0222896	0.0762698	Percentile Normalisation
0.927933	0.906984	0.219938	0.576638	Percentile Normalisation
0.717024	0.660018	0.093604	0.3102	Percentile Normalisation
0.928209	0.879551	0.611136	0.777189	Percentile Normalisation
0.919084	0.805436	0.5023	0.614913	Percentile Normalisation
0.888091	0.820351	0.719701	0.846878	Percentile Normalisation
0.821663	0.786312	0.888783	0.904851	Percentile Normalisation
0.855189	0.816859	0.87503	0.897381	Percentile Normalisation
0.92153	0.801688	0.472533	0.496674	Percentile Normalisation
0.982129	0.970511	0.061878	0.116441	Percentile Normalisation
0.689882	0.574374	0.0411035	0.079525	Percentile Normalisation
0.879062	0.828019	0.0417912	0.146311	Percentile Normalisation
0.890344	0.783465	0.297975	0.29579	Percentile Normalisation
0.937643	0.877258	0.471304	0.555133	Percentile Normalisation
