# Supplementary material for: GelGenie: an AI-powered framework for gel electrophoresis image analysis
Source: Nat Commun. 2025 May 5;16:4087. doi: 10.1038/s41467-025-59189-0 (PMC12053679; doi:10.1038/s41467-025-59189-0)
Supplement: Supplementary file 9 — Source Data [file 41467_2025_59189_MOESM9_ESM.zip › source_data/plots/figure_s5b_source_data.xlsx]

## Sheet: Sheet1
Ladder	Manual Segmentation	1 Pixel Erosion	2 Pixel Erosion	1 Pixel Dilation	2 Pixel Dilation
ThermoFisher	13.6318	11.6677	12.0324	13.7602	13.6198
ThermoFisher	36.0041	33.1705	29.9562	35.8462	35.3572
ThermoFisher	33.8731	30.3025	21.4043	36.1594	37.0036
ThermoFisher	35.9912	31.4818	24.7102	35.3604	36.6949
ThermoFisher	35.284	33.8307	28.8387	38.914	39.1641
ThermoFisher	37.0344	36.7666	35.5406	39.3429	39.39
ThermoFisher	39.3332	38.8454	36.3673	38.0878	39.6009
ThermoFisher	35.9173	38.3947	37.2085	38.6073	40.182
ThermoFisher	37.3762	36.6749	35.3213	36.6036	36.7029
ThermoFisher	36.6386	33.6518	30.8758	36.0047	36.7239
ThermoFisher	34.8688	34.0655	31.1085	36.8851	35.7129
ThermoFisher	33.7623	32.0743	25.1182	35.3642	36.4589
ThermoFisher	35.2384	31.5824	27.4227	36.8497	38.2725
ThermoFisher	34.835	31.2889	21.6555	38.7415	37.5211
ThermoFisher	36.4975	32.0589	21.5505	39.1213	36.5897
ThermoFisher	35.5645	34.0066	26.2766	36.7603	38.3155
ThermoFisher	36.549	31.8073	26.6536	38.4564	37.2751
ThermoFisher	36.2506	34.8487	27.2314	38.9287	37.3022
ThermoFisher	35.4034	33.5706	25.8264	39.4502	37.6868
ThermoFisher	40.5658	41.1427	39.9003	40.1098	38.29
ThermoFisher	38.0402	35.8002	33.8984	35.3302	38.3315
ThermoFisher	33.2645	30.8288	19.6521	35.2236	36.5247
ThermoFisher	35.9827	34.7873	31.1925	37.623	35.8718
ThermoFisher	24.3316	21.6243	17.6943	27.8072	27.0478
ThermoFisher	38.5857	32.1372	31.6399	37.9922	36.8346
ThermoFisher	24.1079	20.2528	17.2856	26.5895	29.4898
ThermoFisher	24.8393	21.0694	17.0254	26.2423	29.4154
ThermoFisher	25.1426	19.9645	15.8714	28.5029	29.3527
ThermoFisher	25.6874	20.8097	18.3877	27.952	29.5039
ThermoFisher	29.7721	24.4006	22.7138	30.0307	31.5685
ThermoFisher	32.0219	26.8702	21.8578	32.7286	34.471
ThermoFisher	32.3658	26.1832	19.74	33.9757	33.6237
ThermoFisher	30.0519	25.8311	23.4401	30.8839	33.2912
ThermoFisher	31.2946	26.6375	22.5458	32.8788	33.7892
ThermoFisher	34.3178	31.4174	28.0033	34.3882	35.5453
ThermoFisher	32.9752	31.2958	32.6721	30.8224	30.1137
ThermoFisher	31.871	29.5056	31.8584	29.9839	30.3707
ThermoFisher	31.0496	32.135	29.6999	29.6184	30.8801
ThermoFisher	31.5938	30.5483	28.474	32.7618	32.0197
ThermoFisher	30.7692	31.1803	32.0421	31.9182	31.9491
ThermoFisher	31.1835	32.2064	28.8833	30.8475	31.6197
ThermoFisher	37.2324	34.8838	33.6353	36.6286	36.6214
ThermoFisher	34.0289	32.843	27.2325	34.4191	34.9365
ThermoFisher	31.6957	27.2637	22.9926	34.5711	36.307
ThermoFisher	35.5133	32.693	29.739	37.0469	38.4898
ThermoFisher	38.2552	37.1042	32.7932	37.6583	40.5804
ThermoFisher	35.0219	34.2771	32.6021	38.744	37.137
ThermoFisher	32.0362	31.1001	31.3129	34.0071	36.337
ThermoFisher	23.6312	21.8179	19.645	23.5372	21.9781
ThermoFisher	24.0168	23.9985	21.6806	26.2665	25.3495
ThermoFisher	24.9353	25.96	26.4358	27.0451	25.4805
ThermoFisher	25.6037	26.5137	25.5274	27.1529	27.2453
ThermoFisher	21.2092	21.4795	22.1318	20.603	19.4073
ThermoFisher	19.8129	20.6098	20.032	17.1121	18.1374
ThermoFisher	21.7938	22.8463	22.8177	20.4286	21.7297
ThermoFisher	16.8531	17.4552	18.6208	16.8328	16.7343
ThermoFisher	13.3035	14.0082	15.6914	12.7737	10.32
ThermoFisher	12.3533	16.9475	16.9784	12.1121	11.7704
ThermoFisher	12.7816	14.4839	16.1765	11.7353	11.7503
ThermoFisher	15.5842	17.0921	17.2712	14.4879	14.2176
ThermoFisher	16.746	18.8517	19.9429	14.5353	15.2472
ThermoFisher	14.3299	14.4925	16.2226	12.6167	14.118
ThermoFisher	20.808	19.4546	18.9892	17.8529	17.2911
ThermoFisher	22.0367	22.7122	22.3272	20.2196	21.2891
ThermoFisher	24.0074	23.9952	23.9081	21.373	19.8138
ThermoFisher	23.6645	22.8906	24.1535	20.7928	19.6679
ThermoFisher	24.5536	26.0387	23.9625	21.8821	20.4965
ThermoFisher	21.6604	23.0844	20.6647	22.0933	22.9431
ThermoFisher	23.506	22.7939	20.8626	22.2264	22.0691
ThermoFisher	22.0122	22.6461	21.2573	23.073	21.5176
ThermoFisher	33.5772	32.3327	27.1153	34.3515	33.1192
ThermoFisher	36.1357	34.7861	31.3028	38.6726	35.9073
ThermoFisher	37.5256	35.2619	35.9261	36.6677	35.9649
ThermoFisher	36.3607	39.0808	36.0322	36.9648	36.6466
ThermoFisher	14.1763	13.1969	13.1702	13.6209	13.5379
ThermoFisher	38.1573	39.7702	36.5227	36.4668	37.9756
ThermoFisher	40.5275	36.8607	37.6245	39.3891	37.8239
ThermoFisher	35.0577	33.4129	31.0129	36.884	36.9033
ThermoFisher	36.0087	36.807	34.2796	35.7056	32.8015
ThermoFisher	33.5439	35.7853	32.9638	37.1579	35.2958
ThermoFisher	20.3387	22.011	20.4528	18.6117	18.5489
ThermoFisher	35.66	33.3326	28.4778	37.8886	36.2868
ThermoFisher	36.7705	33.3055	34.2718	37.0643	36.1316
ThermoFisher	37.9464	36.4546	38.445	35.867	36.3032
ThermoFisher	36.0265	36.1473	36.3884	37.406	36.8673
ThermoFisher	34.7546	37.4437	34.7983	37.3636	37.4643
ThermoFisher	34.092	36.2416	37.1424	36.355	33.3577
ThermoFisher	40.2772	39.3548	38.3177	40.466	37.635
ThermoFisher	35.03	39.4374	40.2362	36.9777	38.2036
ThermoFisher	25.6664	22.1782	16.6738	29.1336	29.7201
ThermoFisher	36.0439	37.7668	35.7721	35.7234	36.96
ThermoFisher	27.5503	22.9169	20.7849	31.8986	31.9816
ThermoFisher	13.8208	12.5926	11.3239	14.0056	13.5735
ThermoFisher	27.5081	22.6601	21.9978	30.386	32.0169
ThermoFisher	10.5017	10.5318	14.7101	10.327	10.0403
ThermoFisher	9.60254	11.8383	15.261	9.04307	8.98866
ThermoFisher	9.78136	11.8488	15.9596	9.90482	9.19974
ThermoFisher	9.61353	11.3037	15.4632	8.47904	8.311
ThermoFisher	10.633	12.0503	15.73	11.586	11.6637
ThermoFisher	11.4459	12.2307	14.212	10.5458	9.53201
ThermoFisher	10.5996	12.1404	14.0348	9.87099	8.63965
ThermoFisher	9.11391	10.1083	12.175	8.50293	8.16999
ThermoFisher	11.0613	12.1386	12.978	10.3729	10.3555
ThermoFisher	12.6268	12.2483	13.2263	12.194	11.996
ThermoFisher	10.2574	11.3933	12.5712	10.4348	9.78572
ThermoFisher	11.9184	11.1998	14.5736	13.1575	14.3457
ThermoFisher	12.3284	11.7055	15.1177	13.7088	13.552
ThermoFisher	12.6925	13.1768	16.3665	12.7032	13.2018
ThermoFisher	11.7068	13.5829	17.1455	12.6895	13.2404
ThermoFisher	11.9846	13.2218	16.534	11.3614	12.384
ThermoFisher	16.3983	15.2307	17.9002	17.5742	19.608
ThermoFisher	12.9828	13.6083	14.0404	12.582	12.3613
ThermoFisher	9.3747	10.6232	14.3286	10.5438	10.1482
ThermoFisher	15.855	13.3264	13.3099	15.1385	15.8261
ThermoFisher	10.4839	10.758	11.4876	10.7928	10.709
ThermoFisher	13.9596	12.6187	11.5043	13.9883	13.2524
ThermoFisher	14.9627	13.4012	14.2021	14.7274	13.0455
ThermoFisher	16.761	15.733	15.0012	15.4632	15.2962
ThermoFisher	13.249	14.7306	16.1085	13.7536	12.5385
ThermoFisher	18.3337	15.8673	15.837	18.1859	18.9404
ThermoFisher	13.2034	11.2847	10.2615	13.3588	12.28
ThermoFisher	12.0102	10.6798	9.5277	12.8099	10.8214
ThermoFisher	11.4453	10.3396	10.4286	10.9139	10.3551
ThermoFisher	11.9653	11.488	11.1435	12.2665	11.781
ThermoFisher	14.0239	13.366	12.7499	14.0995	13.3483
ThermoFisher	12.1787	11.1025	9.88981	12.7593	11.7932
ThermoFisher	15.5647	13.5926	11.5175	16.506	16.3926
ThermoFisher	17.2267	14.9312	13.5779	17.6053	16.1547
ThermoFisher	17.9951	16.8679	14.3317	17.7376	16.8602
ThermoFisher	19.816	18.1643	16.3101	19.9195	17.9427
ThermoFisher	17.9616	18.5102	17.9734	17.846	17.8307
ThermoFisher	20.3654	19.1244	18.5487	22.6015	21.9612
ThermoFisher	14.3124	11.9591	10.5357	14.6688	13.7024
ThermoFisher	14.6471	12.4342	11.5211	14.9388	13.9023
ThermoFisher	12.2748	11.1673	9.98505	12.5253	12.4063
ThermoFisher	11.6877	12.4012	14.3791	12.9619	12.5376
ThermoFisher	18.704	18.8687	21.2242	18.0046	18.4564
ThermoFisher	12.7564	12.9769	13.4872	13.168	12.8646
ThermoFisher	28.3754	23.0283	21.4415	29.7336	30.8358
ThermoFisher	25.1548	23.9342	19.8627	26.1467	29.7429
ThermoFisher	24.8512	21.0842	18.4666	26.461	27.0829
ThermoFisher	21.8433	18.7102	14.97	26.0741	27.2803
ThermoFisher	22.4862	17.6986	14.772	26.5955	28.7914
ThermoFisher	24.632	20.1612	15.0887	29.5227	29.676
ThermoFisher	27.3729	22.9823	18.828	31.0643	30.8395
ThermoFisher	28.7844	24.5245	20.8057	29.2879	31.177
ThermoFisher	28.4567	25.4493	25.5897	31.0425	32.2044
ThermoFisher	29.0207	24.808	20.0307	31.3165	32.4086
ThermoFisher	24.7537	22.2015	19.8708	28.0678	28.8674
ThermoFisher	28.7208	26.2506	24.9909	28.7291	26.6987
ThermoFisher	27.1323	26.4931	26.6462	28.488	30.0124
ThermoFisher	25.5904	23.182	21.6844	29.7714	29.3625
ThermoFisher	26.2573	23.1945	21.5436	27.2496	29.9954
ThermoFisher	29.7273	29.3984	27.0071	32.5399	33.4594
ThermoFisher	25.2705	22.2381	21.1308	28.7024	27.9097
ThermoFisher	27.1894	24.639	22.078	28.3287	29.6643
ThermoFisher	30.4184	30.2588	29.8471	31.9272	32.27
ThermoFisher	14.5697	13.6986	13.0188	16.375	16.1066
ThermoFisher	22.825	20.1943	18.1994	25.5134	27.7594
ThermoFisher	25.6885	22.864	18.4436	29.1387	31.635
ThermoFisher	31.9443	26.3964	23.1108	31.6253	32.8167
ThermoFisher	15.2868	17.9453	17.7154	14.4166	14.7073
ThermoFisher	11.9859	10.5009	12.4994	13.25	13.8634
ThermoFisher	31.3593	24.3234	22.1641	31.7615	32.98
ThermoFisher	12.2379	12.2995	15.0764	11.6855	12.6617
ThermoFisher	11.8948	14.5644	17.8503	10.9201	10.6167
ThermoFisher	11.3773	13.7879	16.4883	10.7885	10.6827
ThermoFisher	12.2856	14.224	16.8968	12.1692	10.4047
ThermoFisher	11.0249	13.9566	16.1089	11.6734	11.6567
ThermoFisher	16.5202	18.5657	18.824	12.8289	13.0064
ThermoFisher	17.3075	17.7852	19.84	13.165	12.085
ThermoFisher	15.9915	16.8702	17.3984	14.8351	12.9116
ThermoFisher	13.7968	16.1646	17.3915	12.739	11.8091
ThermoFisher	16.4415	17.5177	17.3812	14.861	14.6051
ThermoFisher	10.9108	13.3365	16.9869	10.2827	10.4261
ThermoFisher	34.3193	32.2597	29.2489	32.8839	32.7225
ThermoFisher	30.3302	30.5998	30.2039	32.9621	34.4375
ThermoFisher	27.5209	21.9927	17.7484	30.2033	30.0011
ThermoFisher	29.9977	29.762	27.357	31.6271	31.8437
ThermoFisher	29.5626	27.5919	24.4298	31.5018	31.7834
NEB	11.7165	14.1137	22.23	12.6929	13.9571
NEB	21.3612	25.8752	29.8749	20.0829	17.6668
NEB	22.7607	26.6022	28.716	21.7347	20.2963
NEB	24.3032	27.0253	28.3594	22.8989	21.7358
NEB	21.7331	24.0657	28.8153	21.4352	21.2237
NEB	46.7841	50.1132	52.0523	43.0872	48.0042
NEB	26.1867	26.6974	30.2442	25.2922	27.5484
NEB	30.0231	29.6615	31.5574	30.2255	28.94
NEB	15.7913	20.4444	23.0248	14.8667	14.0398
NEB	12.9701	17.7314	22.6744	12.2736	12.3733
NEB	25.8807	26.4006	26.9696	27.8751	27.5456
NEB	28.5041	27.1784	28.3534	29.8641	29.2444
NEB	19.1827	23.5573	28.7156	19.3635	17.6633
NEB	18.8142	23.9975	28.8636	18.5649	17.8777
NEB	16.1875	19.4789	24.2506	15.1748	15.1324
NEB	14.2686	14.9828	20.1895	14.1997	17.4304
NEB	14.6838	18.39	25.5775	13.4309	15.2089
NEB	16.2571	19.7013	25.9345	15.9897	16.7411
NEB	13.2599	17.0203	22.6489	12.3584	12.9555
NEB	14.7588	18.8046	26.7531	13.8892	13.0682
NEB	15.9712	19.7076	28.0452	14.719	14.3283
NEB	18.3851	22.6531	29.4474	16.9066	17.8365
NEB	17.7654	20.7335	23.7625	16.7398	19.0681
NEB	16.6099	22.627	28.8309	15.3338	16.017
NEB	19.0005	20.5295	21.3515	19.6075	22.2744
NEB	17.3275	19.6386	21.295	18.1507	21.2514
NEB	19.9848	22.3533	23.4096	19.5702	21.4211
NEB	14.1692	18.482	24.5241	13.4359	14.2659
NEB	15.985	19.2669	25.8827	15.6684	18.292
NEB	32.3181	34.6758	39.6416	30.861	30.3577
NEB	16.1211	18.7128	24.4258	14.7237	16.2822
NEB	12.6051	15.8934	24.5451	11.7345	13.1247
NEB	11.173	14.417	22.0534	11.2778	12.2982
NEB	15.4543	19.3304	27.4881	18.098	19.3782
NEB	20.4877	27.9078	39.7867	18.1151	17.0727
NEB	25.9346	29.5907	35.4914	24.2916	24.6255
NEB	21.9051	25.5108	33.3012	20.3382	20.8744
NEB	15.0635	17.518	24.1852	13.7648	13.3011
NEB	14.6634	20.6059	30.7443	15.8675	13.4645
NEB	15.3135	18.675	30.015	15.0595	14.7803
NEB	16.5815	23.5124	29.5686	16.6711	16.3382
NEB	14.672	17.1204	20.4172	15.2514	15.4211
NEB	25.987	30.6349	37.5162	28.3958	32.7233
NEB	30.3905	29.0248	31.4604	29.756	34.1196
NEB	22.4284	27.2104	32.0981	24.9796	34.7484
NEB	27.2405	28.7702	33.9175	27.3361	33.5049
NEB	28.7957	32.9208	35.2102	28.2057	31.7437
NEB	39.4975	38.6712	36.758	43.8443	46.5518
NEB	35.2298	35.1024	36.6936	35.3989	36.4174
NEB	22.5723	21.2974	20.8245	24.2112	28.5299
NEB	18.2618	20.9396	25.0552	18.4935	17.8972
NEB	19.7431	20.2569	19.3055	21.4076	22.4543
NEB	17.4378	15.4758	17.1356	18.2234	18.7816
NEB	13.761	16.9569	20.5586	15.3918	16.4407
NEB	20.0338	25.7529	30.1737	20.9461	20.845
NEB	13.6854	15.6027	19.0749	14.2632	14.4777
NEB	18.462	21.8586	28.8225	16.2992	17.5927
NEB	17.8786	21.5025	23.692	20.0352	19.4928
NEB	20.0727	22.222	27.1052	18.7996	18.7564
NEB	13.283	11.9157	14.6541	13.2676	13.4456
NEB	8.9707	11.9187	23.8634	9.46837	9.19955
NEB	12.8071	12.5633	14.045	13.3009	12.5604
NEB	12.4883	11.6447	13.4195	13.7653	16.5515
NEB	15.0755	13.3595	16.4267	14.8057	16.8157
NEB	12.3291	11.1612	13.0458	12.3938	13.1385
NEB	9.03888	7.81803	11.6247	10.1879	10.4267
NEB	9.71347	10.2035	13.4823	10.9163	11.7002
NEB	10.5057	10.8775	14.6515	10.7266	10.7779
NEB	9.1572	9.42903	14.1437	9.56087	9.96901
NEB	8.23269	9.46124	12.4274	8.73428	10.163
NEB	24.1635	26.6368	29.9494	31.4723	38.9113
NEB	22.9139	24.5288	27.0067	28.94	35.8775
NEB	22.6772	25.2575	33.5116	20.9631	28.951
NEB	26.8004	31.2054	30.8894	27.3845	32.4582
NEB	21.4251	28.3317	34.5983	21.8205	19.096
NEB	20.1606	23.5078	30.415	19.6492	19.3746
NEB	13.6181	17.2557	28.3102	13.0836	13.6712
NEB	12.8224	16.8086	30.5443	12.849	11.0909
NEB	12.497	18.4362	30.1162	13.2731	10.9136
NEB	12.5312	17.2051	31.8226	13.0618	12.3666
NEB	12.3233	17.8271	31.611	12.6407	11.7246
NEB	13.8817	22.606	36.042	13.6	11.916
NEB	17.0125	25.7075	38.6085	14.4823	12.9344
NEB	15.6337	23.6353	38.3686	15.1022	14.2742
NEB	18.4295	24.9912	36.0334	15.6355	15.3874
NEB	17.9006	23.7247	34.5925	16.2723	16.9773
NEB	19.0651	24.3622	33.6644	18.4182	16.0708
NEB	14.199	17.4816	29.6052	13.0116	12.3795
NEB	13.7107	20.1892	37.6006	12.4314	11.6265
NEB	11.6734	17.3572	31.6843	11.0509	10.5573
NEB	14.7081	20.1658	31.9668	13.3387	12.3648
NEB	13.927	21.914	34.9751	12.2101	11.2671
NEB	19.5353	25.8916	35.4167	17.5353	14.9085
NEB	20.3732	26.2486	38.5409	19.1939	17.9128
NEB	18.6638	23.6064	34.4339	16.1074	13.6506
NEB	18.068	21.919	33.12	17.637	14.2596
NEB	20.9787	25.9794	36.7912	18.209	14.8899
NEB	22.5358	29.7476	40.1979	21.9704	18.6157
NEB	23.3727	26.1793	31.97	23.8482	20.2876
NEB	30.3982	31.0071	33.2188	29.831	37.1428
NEB	28.754	29.0776	31.6483	28.8357	32.8654
NEB	23.7593	23.0201	27.1742	27.3044	34.8654
