# Supplementary material for: GelGenie: an AI-powered framework for gel electrophoresis image analysis
Source: Nat Commun. 2025 May 5;16:4087. doi: 10.1038/s41467-025-59189-0 (PMC12053679; doi:10.1038/s41467-025-59189-0)
Supplement: Supplementary file 9 — Source Data [file 41467_2025_59189_MOESM9_ESM.zip › source_data/plots/figure_3b_box_plot_source_data.xlsx]

## Sheet: Sheet1
Image	unet_dec_21	nnunet_final_fold_0	unet_dec_21_lsdb_only	watershed	multiotsu
8	0.856631	0.830315	0.0302262	0.519637	0.521827
13	0.688421	0.777254	0.134667	0.290733	0.288299
38	0.87845	0.900544	0.226742	0.359131	0.238269
62	0.944634	0.949516	0.0514808	0.428037	0.472389
81	0.917034	0.935608	0.16774	0.639141	0.651588
105	0.827715	0.828981	0.000704267	0.5727	0.589012
108	0.88734	0.91581	0.29154	0.372039	0.259704
114	0.887696	0.866566	0.056231	0.554982	0.519343
128	0.755941	0.762681	0.130572	0.48195	0.463989
132	0.851939	0.856708	0.000293869	0.616209	0.661599
140	0.903607	0.908778	0.199082	0.741419	0.731638
143	0.737642	0.805687	0.214998	0.575932	0.560805
146	0.851584	0.854903	0.0115733	0.620486	0.645957
161	0.638424	0.579657	1.76218e-11	0.121035	0.194819
168	0.748634	0.838184	0.0217568	0.047001	0.11861
179	0.418566	0.720149	0.00736774	0.343383	0.323747
183	0.813176	0.81674	0.31129	0.571852	0.545557
187	0.590008	0.665687	0.00333556	0.663181	0.6891
205	0.823545	0.821479	0.0959696	0.578304	0.576433
214	0.858433	0.854101	0.0263064	0.682951	0.700599
220	0.847555	0.872686	0.0717652	0.557342	0.568263
230	0.773936	0.778827	0.187125	0.636136	0.635848
235	0.871733	0.876127	0.159861	0.648851	0.649957
242	0.899815	0.825228	0.0919445	0.448659	0.390554
251	0.846618	0.86591	0.231045	0.624099	0.638136
257	0.891521	0.878409	0.0886598	0.574036	0.593218
263	0.947705	0.952008	0.1879	0.673707	0.618732
292	0.883307	0.897243	0.297453	0.681576	0.630355
307	0.831102	0.828255	0.0113744	0.512571	0.587821
312	0.925043	0.913438	0.0447322	0.652399	0.65267
0	0.939772	0.946809	0.0947443	0.0704919	0.0710358
7	0.944806	0.92756	0.0855448	0.522185	0.658138
11	0.927375	0.935484	0.0362989	0.627013	0.667764
32	0.876322	0.866729	0.399684	0.727518	0.752098
49	0.923436	0.925809	0.176772	0.484247	0.359893
176	0.82646	0.786087	0.231326	0.209781	0.161832
201	0.235185	0.191289	0.0208639	4.33445e-11	4.47948e-11
216	0.689602	0.0687466	8.06517e-11	1.54607e-11	1.57003e-11
mg2_214	0.786427	0.768317	1.66667e-09	0.694199	0.694882
UVP01944May172019	0.920345	0.921938	0.012506	0.619029	0.578977
UVP01947May172019	0.827104	0.84453	0.00530504	0.578152	0.559868
UVP01949May172019	0.943158	0.945083	0.120091	0.757224	0.777602
UVP02164June252019	0.803695	0.788985	0.425816	0.0313547	0.785252
1_Thermo	0.957191	0.952216	0.348805	0.801451	0.694278
8_Thermo	0.922522	0.929028	0.11196	0.790726	0.802037
25_NEB	0.875999	0.889535	0.209769	0.540542	0.548424
29_NEB	0.906786	0.916782	0.0851406	0.619507	0.71117
C50-4	0.867012	0.897028	0.861084	0.741487	0.673922
C30194	0.715811	0.870259	0.867683	0.127797	0.0381503
C51416	0.804523	0.887655	0.827145	0.771707	0.633352
C53007	0.792615	0.856079	0.851922	0.343766	0.369807
C60248	0.576313	0.90189	0.801131	0.28754	0.202214
C61344	0.771772	0.832455	0.780126	0.369231	0.187803
E864	0.787334	0.871815	0.818757	0.829512	0.731964
