# Supplementary material for: GelGenie: an AI-powered framework for gel electrophoresis image analysis
Source: Nat Commun. 2025 May 5;16:4087. doi: 10.1038/s41467-025-59189-0 (PMC12053679; doi:10.1038/s41467-025-59189-0)
Supplement: Supplementary file 9 — Source Data [file 41467_2025_59189_MOESM9_ESM.zip › source_data/plots/figure_s4_ThermoFisher_GelAnalyzer_source_data.xlsx]

## Sheet: Sheet1
Gel	Segmentation	GelAnalyzer (Raw)	GelAnalyzer (Rolling Ball Background Corr.)	GelAnalyzer (Morphological Background Corr.)	GelAnalyzer (Valley to Valley Background Corr.)
0_Thermo	13.6318	10.5332	12.1835	11.9042	15.6632
0_Thermo	14.1763	10.6673	11.2491	12.8703	13.4949
0_Thermo	14.9627	10.2037	9.5991	11.2132	10.5418
0_Thermo	16.761	13.2186	7.56821	9.43448	10.7355
0_Thermo	13.249	13.3661	7.95549	8.46004	11.4958
0_Thermo	18.3337	14.7343	9.86056	12.0157	21.218
0_Thermo	13.2034	7.55067	9.77939	11.4905	12.6791
0_Thermo	12.0102	7.3996	9.28961	9.63029	13.2273
0_Thermo	11.4453	8.64736	9.03457	11.8969	15.0745
0_Thermo	11.9653	6.56494	9.44582	8.20929	11.029
0_Thermo	14.0239	7.8105	11.004	10.8688	11.8076
0_Thermo	12.1787	9.97316	11.1305	13.8132	14.2181
1_Thermo	15.9485	11.8772	11.8158	16.4805	13.7178
1_Thermo	17.4785	11.3316	9.45914	11.1058	14.9651
1_Thermo	17.653	13.2736	8.04709	10.6036	12.1929
1_Thermo	19.98	8.65957	7.28092	12.2647	15.8628
1_Thermo	17.9375	14.4812	9.09244	10.1347	12.0961
1_Thermo	21.3493	13.1658	10.9133	12.5837	14.7541
1_Thermo	14.5904	8.69232	10.1301	11.6013	10.8196
1_Thermo	14.8235	10.179	9.93088	12.939	14.4491
1_Thermo	12.2436	8.05183	8.65412	11.3214	8.94743
1_Thermo	13.7704	7.96067	9.44397	11.3757	8.39064
1_Thermo	14.9295	8.55137	9.91712	13.3937	12.3294
1_Thermo	13.8192	9.04446	12.5316	16.1449	13.7303
2_Thermo	9.9606	9.51135	12.8196	12.274	13.5725
2_Thermo	9.93226	11.4698	9.39883	10.9021	13.2166
2_Thermo	10.2669	11.3943	7.83544	9.00003	6.68195
2_Thermo	9.86468	9.96165	7.89642	10.3401	8.16166
2_Thermo	9.51448	12.8555	6.68049	8.34097	8.51519
2_Thermo	11.0491	12.443	7.72009	10.3931	11.0678
2_Thermo	11.5286	9.82988	8.81661	8.84658	11.4469
2_Thermo	10.5392	9.24723	8.05383	8.79804	9.44405
2_Thermo	9.25004	10.0766	8.01467	9.07546	10.5812
2_Thermo	10.7571	8.09008	8.2429	8.65626	10.5045
2_Thermo	12.2287	8.89128	9.50926	10.1394	10.5228
2_Thermo	10.5559	10.165	11.7283	13.3625	12.5696
3_Thermo	12.2124	12.1214	12.4646	13.1992	11.9972
3_Thermo	12.7192	11.0361	9.4182	14.0177	12.6861
3_Thermo	13.3457	10.6003	8.69378	12.6431	11.1334
3_Thermo	11.5581	10.2359	7.48146	11.9467	8.79333
3_Thermo	10.5146	13.0641	7.03806	11.2411	9.71555
3_Thermo	16.0824	14.2316	7.07592	13.6142	10.1076
3_Thermo	12.7727	11.1987	9.00404	9.80037	10.8678
3_Thermo	13.0997	9.70742	7.62073	9.97157	8.81598
3_Thermo	10.7529	10.6733	8.95474	10.6342	10.6741
3_Thermo	12.4841	8.73158	8.68421	11.2233	9.78376
3_Thermo	15.2148	10.6577	9.80229	12.8361	10.155
3_Thermo	11.9724	11.7368	11.9512	14.7569	12.8267
4_Thermo	10.5413	14.8653	10.0133	13.4403	10.8042
4_Thermo	10.8319	14.2476	9.61726	12.9124	9.81755
4_Thermo	11.9335	13.7651	9.54815	10.6876	11.3385
4_Thermo	11.6728	14.5025	9.13835	11.38	11.3993
4_Thermo	11.5748	13.8387	9.16639	10.2663	10.0182
4_Thermo	12.2883	10.6766	6.08344	11.7327	7.45331
4_Thermo	15.8799	14.9291	14.6345	14.9326	18.1302
4_Thermo	16.8411	13.5816	13.3614	15.5738	17.0237
4_Thermo	15.6893	14.486	15.7371	14.3099	16.9567
4_Thermo	13.9374	14.3281	13.2135	14.7004	17.1709
4_Thermo	16.6112	15.4728	14.0896	14.0748	17.1505
4_Thermo	15.3638	15.7327	16.1795	16.9848	19.3705
5_Thermo	29.3427	24.3384	28.1443	30.8146	23.9981
5_Thermo	32.1506	28.9908	31.7983	33.8669	28.0926
5_Thermo	30.8622	25.9805	30.7862	32.0707	27.1996
5_Thermo	31.2205	30.6924	30.658	31.292	26.3267
5_Thermo	30.5987	30.4711	31.166	34.3505	31.2423
5_Thermo	31.7554	26.2967	29.4298	31.4965	24.2079
5_Thermo	27.8372	27.4658	28.9007	29.3341	22.8426
5_Thermo	26.2844	26.762	26.021	31.2194	22.3809
5_Thermo	24.8978	26.4644	28.5082	29.1692	22.9241
5_Thermo	25.2258	26.6463	26.042	28.5973	22.2823
5_Thermo	27.5643	28.0027	28.4679	29.1865	25.0787
5_Thermo	26.4871	25.6106	26.6718	29.9979	23.6735
6_Thermo	26.5948	28.6619	31.9367	30.9308	25.5025
6_Thermo	28.8546	29.0227	31.4407	33.4796	26.8235
6_Thermo	28.9848	31.3111	31.8789	31.4385	29.7595
6_Thermo	27.8617	28.4238	32.8063	30.7574	27.7706
6_Thermo	28.0623	27.9184	29.4443	31.0927	26.8629
6_Thermo	27.285	28.5988	29.3234	29.7218	27.404
6_Thermo	25.4989	28.1171	28.3487	29.827	25.6151
6_Thermo	23.2266	30.2005	29.5046	31.4967	26.5355
6_Thermo	22.3586	30.0911	28.903	30.3392	27.0569
6_Thermo	24.7465	28.2261	28.5859	32.4299	26.469
6_Thermo	24.6411	30.9238	29.9118	32.2641	27.3743
6_Thermo	24.352	28.1617	31.7437	29.6392	26.9361
7_Thermo	27.1902	28.9937	31.928	32.6873	25.9127
7_Thermo	28.6377	28.6944	31.5049	33.4914	28.8811
7_Thermo	31.9041	30.6021	33.6925	33.1091	27.176
7_Thermo	25.696	30.579	30.297	32.2584	28.2336
7_Thermo	27.9016	29.7264	28.8715	31.7333	25.734
7_Thermo	28.4179	28.5165	28.896	30.7977	25.2444
7_Thermo	25.3451	28.7292	29.9937	31.4648	25.6565
7_Thermo	26.7451	28.9673	29.4488	28.6398	24.7597
7_Thermo	26.2698	28.3386	27.3066	31.0163	23.6642
7_Thermo	24.537	29.4899	29.5013	31.3565	25.14
7_Thermo	24.6268	31.647	28.248	31.2025	26.7903
7_Thermo	26.3469	29.9387	29.1183	31.1706	26.5983
8_Thermo	28.556	31.2917	34.4603	33.5516	29.8785
8_Thermo	31.5919	33.1465	34.3551	35.5523	30.228
8_Thermo	30.4252	32.0358	35.8774	34.8955	29.3892
8_Thermo	27.443	29.6921	31.9474	31.91	28.7032
8_Thermo	32.4481	30.6884	32.6915	32.5433	29.1642
8_Thermo	32.987	33.0823	32.0601	34.7651	29.7289
8_Thermo	30.3953	26.7296	26.1785	26.6805	24.3352
8_Thermo	29.829	24.1474	25.2372	27.0808	24.5043
8_Thermo	30.7506	26.1063	25.8922	27.1674	23.8307
8_Thermo	30.9227	25.5674	25.8256	27.0537	23.2155
8_Thermo	32.0857	29.6146	27.2916	30.1524	24.4882
8_Thermo	31.4166	25.2652	26.3547	29.0076	22.97
9_Thermo	36.1309	35.6828	38.0146	36.0699	37.2867
9_Thermo	34.1144	33.4347	38.227	38.1308	34.9405
9_Thermo	31.9303	32.6987	37.7963	35.9276	37.1276
9_Thermo	38.0195	35.8735	37.8825	38.0972	35.5256
9_Thermo	35.5956	34.4522	38.3457	36.6809	36.9647
9_Thermo	35.9721	36.9796	38.5167	36.4541	36.3474
9_Thermo	33.6878	35.2945	35.2174	36.9627	30.4942
9_Thermo	34.0612	35.2479	35.9534	36.0979	35.0712
9_Thermo	34.7656	35.7778	36.4988	37.7383	32.6581
9_Thermo	34.4673	35.9165	36.795	36.0203	32.0829
9_Thermo	36.4567	34.2038	39.573	36.5577	35.1333
9_Thermo	38.8124	38.9111	40.2197	37.843	35.4359
10_Thermo	39.1206	38.1159	39.7206	39.4836	38.1359
10_Thermo	37.647	34.4256	37.1155	39.3037	36.9635
10_Thermo	37.7196	35.4678	40.0951	34.9956	37.5868
10_Thermo	35.5888	38.0532	39.079	36.8183	34.7241
10_Thermo	33.414	37.7822	38.8028	37.9768	38.7911
10_Thermo	35.9036	37.8344	38.6564	37.4076	36.1941
10_Thermo	34.6317	35.7838	39.6144	37.4609	33.0574
10_Thermo	36.5324	33.9862	36.2534	36.5502	31.8355
10_Thermo	35.9709	37.5057	38.5737	38.2955	35.1671
10_Thermo	36.3687	37.797	37.3681	39.3689	35.8397
10_Thermo	38.3818	35.7147	38.5756	42.0925	33.9511
10_Thermo	37.5435	35.6474	39.0438	38.3432	37.1243
11_Thermo	41.2938	38.2228	40.7711	39.6985	42.2351
11_Thermo	37.3596	40.0159	39.5074	41.0198	39.6223
11_Thermo	35.3727	34.2583	37.7555	36.9125	34.957
11_Thermo	37.6068	35.7637	39.3106	43.4671	36.9135
11_Thermo	35.362	34.5714	39.0235	39.6154	37.8273
11_Thermo	34.1915	36.0991	36.424	38.4578	36.6665
11_Thermo	37.3193	32.8708	36.5589	36.5631	34.168
11_Thermo	39.9623	35.0166	38.7045	35.8762	33.8959
11_Thermo	37.9423	38.4011	37.991	36.8857	31.7939
11_Thermo	39.1023	33.6411	32.3833	30.3479	32.3665
11_Thermo	39.1769	36.4579	37.3024	38.7005	34.1762
11_Thermo	41.6802	37.7648	38.2514	38.1539	37.1534
12_Thermo	36.7823	35.6826	36.2816	35.9972	36.0784
12_Thermo	33.9799	37.2129	34.2667	33.7945	32.584
12_Thermo	33.3322	36.7271	34.0433	35.259	31.4401
12_Thermo	34.1978	40.6331	34.5726	40.2006	34.2794
12_Thermo	30.624	35.8974	37.733	38.8418	36.9407
12_Thermo	37.1466	38.1407	36.8909	34.2543	34.6505
12_Thermo	37.3275	36.085	34.1108	36.6073	32.5075
12_Thermo	35.8597	32.5764	37.3234	36.6114	34.0427
12_Thermo	36.7571	33.3146	36.5893	36.371	33.6336
12_Thermo	38.7773	35.4107	36.9006	34.4625	34.3395
12_Thermo	41.349	37.0086	39.7187	38.5607	34.2975
12_Thermo	41.1659	39.3267	37.5794	34.5064	39.6743
32_Thermo	19.4547	21.6314	19.0948	21.1258	24.6011
32_Thermo	23.0222	22.1911	18.9396	24.1678	23.6897
32_Thermo	22.1713	22.9045	17.8936	23.0631	24.7703
32_Thermo	20.0739	20.6447	17.5277	20.8966	25.1339
32_Thermo	24.4426	22.66	16.5201	21.1147	24.0316
32_Thermo	24.6269	18.192	17.8666	21.2374	21.3205
32_Thermo	26.3037	20.8738	23.0031	23.385	20.971
32_Thermo	26.9291	18.3478	20.2052	20.373	22.8291
32_Thermo	21.4051	19.3303	17.6279	19.8851	24.2801
32_Thermo	20.4993	18.4911	17.3022	19.3935	20.1099
32_Thermo	22.2002	17.8743	16.3805	16.8304	21.8766
32_Thermo	18.4357	20.2369	17.3048	18.0219	22.6832
34_Thermo	13.7318	22.6319	28.4874	15.718	31.0159
34_Thermo	13.5883	23.0073	19.2445	15.9386	30.9547
34_Thermo	12.3946	23.0116	22.627	16.0988	32.1663
34_Thermo	16.0989	21.7916	19.5987	14.4399	31.3151
34_Thermo	16.6139	23.9669	19	17.0747	31.2399
34_Thermo	15.2581	23.3497	21.4437	18.0996	30.7607
34_Thermo	19.7684	21.6606	16.6814	17.8445	26.6657
34_Thermo	23.7817	24.0992	17.9586	19.8767	28.9424
34_Thermo	22.6162	21.7347	17.8114	17.9284	28.3999
34_Thermo	23.6328	22.8922	18.5337	18.3446	30.7584
34_Thermo	24.4184	18.6087	17.579	18.759	27.4993
34_Thermo	18.0541	24.9209	21.5977	19.3054	32.4629
