# Supplementary material for: GelGenie: an AI-powered framework for gel electrophoresis image analysis
Source: Nat Commun. 2025 May 5;16:4087. doi: 10.1038/s41467-025-59189-0 (PMC12053679; doi:10.1038/s41467-025-59189-0)
Supplement: Supplementary file 9 — Source Data [file 41467_2025_59189_MOESM9_ESM.zip › source_data/plots/figure_s13_Hausdorff Distance_source_data.xlsx]

## Sheet: Sheet1
unet_dec_21	unet_dec_21_finetune	watershed	multiotsu	Source
9.48683	1.41421	68.0074	68.1175	Standard Normalisation
424.401	38.2753	425.659	425.659	Standard Normalisation
238.097	247.421	295.434	295.434	Standard Normalisation
105.233	105.171	318.135	316.538	Standard Normalisation
1232.26	1100.24	1210.56	1208.66	Standard Normalisation
inf	294.027	1555.01	1554.41	Standard Normalisation
84.9706	24.7588	560.515	560.515	Standard Normalisation
1582.78	1560.34	1024.93	1024.93	Standard Normalisation
880.629	875.416	841.342	841.314	Standard Normalisation
567.603	566.805	267.328	267.328	Standard Normalisation
897.771	898.158	1522.2	1522.2	Standard Normalisation
1124.52	926.227	563	560	Standard Normalisation
444.288	507.569	721.383	720.944	Standard Normalisation
688.896	699.338	703.002	697.523	Standard Normalisation
620.443	664.383	621.181	619.814	Standard Normalisation
776.987	777.952	491.955	490.159	Standard Normalisation
493.061	872.836	854.942	858.098	Standard Normalisation
168.315	177.722	704.85	704.85	Standard Normalisation
378.857	390.51	658.608	657.954	Standard Normalisation
120.507	166.859	411.238	411.238	Standard Normalisation
288.82	288.82	203	188.68	Standard Normalisation
392.842	392.168	262.292	262.292	Standard Normalisation
425.893	425.893	428.572	428.323	Standard Normalisation
401.856	435.294	438.475	411.825	Standard Normalisation
303.99	269.312	321.176	325.576	Standard Normalisation
1	2	67.2681	67.3647	Percentile Normalisation
154.923	154.923	424.401	424.401	Percentile Normalisation
316.244	316.76	365.268	364.269	Percentile Normalisation
126.606	137.186	318.135	316.538	Percentile Normalisation
1120.33	329.97	1210.56	1208.66	Percentile Normalisation
415.616	411.486	1555.01	1554.41	Percentile Normalisation
280.794	61.9839	560.515	560.515	Percentile Normalisation
1574.79	1322.26	1024.93	1024.93	Percentile Normalisation
881.03	835.16	1026.55	1026.55	Percentile Normalisation
568.014	568.014	457.849	457.193	Percentile Normalisation
897.771	898.158	1522.2	1522.2	Percentile Normalisation
1088.25	671.107	563	560	Percentile Normalisation
446.072	682.374	721.383	720.944	Percentile Normalisation
689.957	701.405	703.002	697.523	Percentile Normalisation
620.197	664.208	621.181	619.814	Percentile Normalisation
776.987	778.214	491.955	490.159	Percentile Normalisation
583.529	882.052	854.942	856.799	Percentile Normalisation
178.466	295.819	704.85	704.85	Percentile Normalisation
316.425	389.659	658.608	657.954	Percentile Normalisation
156.115	192.769	411.238	411.238	Percentile Normalisation
288.82	288.82	203	188.68	Percentile Normalisation
392.842	392.168	262.292	262.292	Percentile Normalisation
425.893	425.893	428.572	428.323	Percentile Normalisation
401.856	435.294	438.475	411.825	Percentile Normalisation
258.213	269.312	321.176	325.576	Percentile Normalisation
