# Supplementary material for: GelGenie: an AI-powered framework for gel electrophoresis image analysis
Source: Nat Commun. 2025 May 5;16:4087. doi: 10.1038/s41467-025-59189-0 (PMC12053679; doi:10.1038/s41467-025-59189-0)
Supplement: Supplementary file 9 — Source Data [file 41467_2025_59189_MOESM9_ESM.zip › source_data/plots/figure_s8_Recall_source_data.xlsx]

## Sheet: Sheet1
unet_dec_21	unet_dec_21_finetune	nnunet_final_fold_0	unet_dec_21_lsdb_only	watershed	multiotsu
0.842226	0.827265	0.762358	0.748649	0.413274	0.464335
0.83152	0.83678	0.874462	0.922153	0.583723	0.597192
0.856467	0.852802	0.889255	0.797605	0.703188	0.7693
0.949726	0.922488	0.965429	0.606674	0.272381	0.310002
0.916499	0.903921	0.91095	0.852347	0.54916	0.631464
0.780051	0.718277	0.762155	0.0342857	0.420706	0.446261
0.903196	0.904767	0.922766	0.979135	0.919775	0.9126
0.867624	0.891007	0.814713	0.980723	0.665672	0.662056
0.771423	0.742016	0.732868	0.77363	0.519663	0.532634
0.841953	0.77946	0.841052	0.0318725	0.446374	0.501774
0.888464	0.869277	0.885452	0.901646	0.705161	0.731017
0.913397	0.88627	0.917334	0.741775	0.45484	0.481277
0.811126	0.789073	0.803611	0.496154	0.478186	0.51269
0.747656	0.579211	0.551917	0	0.0644158	0.107922
0.85332	0.80894	0.809472	0.068059	0.0240661	0.0631274
0.882586	0.868354	0.89121	0.0422796	0.533486	0.600945
0.804378	0.797577	0.820327	0.952341	0.443712	0.469601
0.871336	0.822577	0.813413	0.241514	0.496212	0.526741
0.772494	0.791089	0.746279	0.989216	0.44426	0.468076
0.837274	0.797277	0.858658	0.690133	0.554606	0.590275
0.87265	0.833034	0.873406	0.891304	0.50051	0.543859
0.685401	0.70383	0.666263	0.964814	0.485205	0.549069
0.875895	0.83995	0.839766	0.615403	0.566492	0.600704
0.83588	0.884246	0.707239	1	0.720707	0.71183
0.83291	0.822034	0.847001	0.964369	0.505572	0.581218
0.844754	0.852757	0.789425	0.922442	0.472562	0.543557
0.921619	0.888317	0.924736	0.994677	0.751618	0.771857
0.913459	0.907493	0.91156	0.974103	0.767369	0.762273
0.815083	0.779036	0.759775	0.515152	0.373845	0.487974
0.899846	0.851536	0.896242	0.86883	0.522557	0.543509
0.973112	0.952712	0.975669	0.552772	0.744221	0.917494
0.928662	0.878961	0.894877	0.519082	0.355238	0.495306
0.948443	0.914352	0.938979	0.650931	0.547382	0.714295
0.857543	0.681143	0.846343	0.81281	0.613566	0.744658
0.925724	0.885078	0.902394	0.530116	0.652727	0.616831
0.952471	0.868274	0.682311	0.401904	0.361683	0.327533
0.134005	0.118983	0.106569	0.0165232	0	0
0.940236	0.0479653	0.0359396	0	0	0
0.654485	0.549451	0.636066	0	0.846523	0.848558
0.929804	0.909193	0.948667	0.257985	0.853481	0.853693
0.890513	0.878285	0.923601	0.0777385	0.72161	0.791581
0.935343	0.923982	0.932591	0.376959	0.642358	0.672247
0.707461	0.734408	0.684832	0.916519	0.015928	0.666046
0.944991	0.949774	0.92054	0.998883	0.909407	0.925184
0.911068	0.891945	0.915104	0.721477	0.704195	0.735723
0.886002	0.900089	0.835578	0.850443	0.566432	0.673928
0.945735	0.935435	0.931557	0.668941	0.472137	0.651694
0.850911	0.780168	0.896132	0.847945	0.784135	0.83857
0.777901	0.651199	0.92569	0.908342	0.0895353	0.0275229
0.722787	0.685867	0.835881	0.778313	0.830882	0.825769
0.698482	0.629326	0.759076	0.764706	0.208246	0.237959
0.911197	0.669951	0.909256	0.848303	0.223881	0.172327
0.655055	0.634726	0.733519	0.734409	0.618911	0.457547
0.690657	0.62963	0.820059	0.737265	0.826412	0.853007
0.837274	0.78614	0.810747	0.639512	0.517559	0.565234
