# Supplementary material for: GelGenie: an AI-powered framework for gel electrophoresis image analysis
Source: Nat Commun. 2025 May 5;16:4087. doi: 10.1038/s41467-025-59189-0 (PMC12053679; doi:10.1038/s41467-025-59189-0)
Supplement: Supplementary file 9 — Source Data [file 41467_2025_59189_MOESM9_ESM.zip › source_data/plots/figure_s14_S1C_scatter_plot_source_data.xlsx]

## Sheet: Sheet1
Reference	Norm. Prev. Analysis	Norm. GelGenie
0	0	0
11.1111	1	1
10	0.826087	0.863549
8.88889	0.391304	0.428693
7.77778	0.636364	0.730352
6.66667	0.399209	0.553516
5.55556	0.533597	0.680139
4.44444	0.324111	0.444399
3.33333	0.116601	0.212861
2.22222	0.0652174	0.110128
1.11111	0.0237154	0.0720493
