# Supplementary material for: GelGenie: an AI-powered framework for gel electrophoresis image analysis
Source: Nat Commun. 2025 May 5;16:4087. doi: 10.1038/s41467-025-59189-0 (PMC12053679; doi:10.1038/s41467-025-59189-0)
Supplement: Supplementary file 9 — Source Data [file 41467_2025_59189_MOESM9_ESM.zip › source_data/plots/figure_1c_source_data.xlsx]

## Sheet: Sheet1
Ladder	Segmentation	1 Pixel Eroded Segmentation	1 Pixel Dilated Segmentation	GelAnalyzer (Raw)	GelAnalyzer (Background Corr.)
ThermoFisher	13.6318	11.6677	13.7602	10.5332	12.1835
ThermoFisher	36.0041	33.1705	35.8462	35.2399	36.8841
ThermoFisher	33.8731	30.3025	36.1594	36.5751	36.8626
ThermoFisher	35.9912	31.4818	35.3604	36.1098	37.3006
ThermoFisher	35.284	33.8307	38.914	35.7946	38.3674
ThermoFisher	37.0344	36.7666	39.3429	34.5052	37.8785
ThermoFisher	39.3332	38.8454	38.0878	37.3335	38.7519
ThermoFisher	35.9173	38.3947	38.6073	34.9722	35.9383
ThermoFisher	37.3762	36.6749	36.6036	37.1999	39.0397
ThermoFisher	36.6386	33.6518	36.0047	33.6492	37.9003
ThermoFisher	34.8688	34.0655	36.8851	37.3664	38.9057
ThermoFisher	33.7623	32.0743	35.3642	34.6668	39.2653
ThermoFisher	35.2384	31.5824	36.8497	34.8161	39.9081
ThermoFisher	34.835	31.2889	38.7415	37.0283	35.9902
ThermoFisher	36.4975	32.0589	39.1213	33.272	34.8025
ThermoFisher	35.5645	34.0066	36.7603	36.3606	37.2213
ThermoFisher	36.549	31.8073	38.4564	38.3095	38.3579
ThermoFisher	36.2506	34.8487	38.9287	37.6408	37.1678
ThermoFisher	35.4034	33.5706	39.4502	36.5163	42.1972
ThermoFisher	40.5658	41.1427	40.1098	36.8525	40.0559
ThermoFisher	38.0402	35.8002	35.3302	38.6522	36.146
ThermoFisher	33.2645	30.8288	35.2236	37.0135	35.1751
ThermoFisher	35.9827	34.7873	37.623	34.4155	36.8925
ThermoFisher	24.3316	21.6243	27.8072	28.1668	28.4868
ThermoFisher	38.5857	32.1372	37.9922	35.0245	39.2418
ThermoFisher	24.1079	20.2528	26.5895	27.1538	29.2001
ThermoFisher	24.8393	21.0694	26.2423	29.6326	29.2892
ThermoFisher	25.1426	19.9645	28.5029	28.8382	30.1494
ThermoFisher	25.6874	20.8097	27.952	27.833	27.8603
ThermoFisher	29.7721	24.4006	30.0307	30.7013	33.6604
ThermoFisher	32.0219	26.8702	32.7286	30.6562	34.5021
ThermoFisher	32.3658	26.1832	33.9757	32.7305	36.931
ThermoFisher	30.0519	25.8311	30.8839	29.1865	32.8554
ThermoFisher	31.2946	26.6375	32.8788	32.8277	31.7377
ThermoFisher	34.3178	31.4174	34.3882	31.6858	33.286
ThermoFisher	32.9752	31.2958	30.8224	27.9129	27.1804
ThermoFisher	31.871	29.5056	29.9839	27.1113	25.7877
ThermoFisher	31.0496	32.135	29.6184	25.971	26.5225
ThermoFisher	31.5938	30.5483	32.7618	26.4922	27.0122
ThermoFisher	30.7692	31.1803	31.9182	27.9205	27.0718
ThermoFisher	31.1835	32.2064	30.8475	25.5179	26.4918
ThermoFisher	37.2324	34.8838	36.6286	36.9238	36.0552
ThermoFisher	34.0289	32.843	34.4191	34.2271	39.3048
ThermoFisher	31.6957	27.2637	34.5711	32.6276	36.9512
ThermoFisher	35.5133	32.693	37.0469	35.8528	37.3282
ThermoFisher	38.2552	37.1042	37.6583	37.3219	38.1245
ThermoFisher	35.0219	34.2771	38.744	35.592	38.3069
ThermoFisher	32.0362	31.1001	34.0071	34.6609	36.985
ThermoFisher	23.6312	21.8179	23.5372	20.5918	16.0665
ThermoFisher	24.0168	23.9985	26.2665	18.1392	17.983
ThermoFisher	24.9353	25.96	27.0451	21.2817	22.1188
ThermoFisher	25.6037	26.5137	27.1529	18.7568	19.7773
ThermoFisher	21.2092	21.4795	20.603	20.4401	17.5317
ThermoFisher	19.8129	20.6098	17.1121	17.9477	14.4207
ThermoFisher	21.7938	22.8463	20.4286	18.6287	15.7015
ThermoFisher	16.8531	17.4552	16.8328	19.9731	17.3855
ThermoFisher	13.3035	14.0082	12.7737	23.165	29.2399
ThermoFisher	12.3533	16.9475	12.1121	22.4971	20.7925
ThermoFisher	12.7816	14.4839	11.7353	23.0909	22.9015
ThermoFisher	15.5842	17.0921	14.4879	22.5644	19.518
ThermoFisher	16.746	18.8517	14.5353	22.6639	19.1223
ThermoFisher	14.3299	14.4925	12.6167	23.7347	22.5006
ThermoFisher	20.808	19.4546	17.8529	21.3717	17.5813
ThermoFisher	22.0367	22.7122	20.2196	24.1183	18.0709
ThermoFisher	24.0074	23.9952	21.373	21.4629	17.3954
ThermoFisher	23.6645	22.8906	20.7928	24.2248	17.981
ThermoFisher	24.5536	26.0387	21.8821	20.1188	18.0882
ThermoFisher	21.6604	23.0844	22.0933	20.7611	17.4182
ThermoFisher	23.506	22.7939	22.2264	21.1252	18.2182
ThermoFisher	22.0122	22.6461	23.073	21.9559	19.3562
ThermoFisher	33.5772	32.3327	34.3515	38.4501	33.8245
ThermoFisher	36.1357	34.7861	38.6726	32.3855	35.6882
ThermoFisher	37.5256	35.2619	36.6677	33.049	38.2119
ThermoFisher	36.3607	39.0808	36.9648	34.9749	35.7117
ThermoFisher	14.1763	13.1969	13.6209	10.6673	11.2491
ThermoFisher	38.1573	39.7702	36.4668	36.1928	37.3456
ThermoFisher	40.5275	36.8607	39.3891	39.9936	41.1088
ThermoFisher	35.0577	33.4129	36.884	43.3337	35.3795
ThermoFisher	36.0087	36.807	35.7056	37.0029	33.2069
ThermoFisher	33.5439	35.7853	37.1579	39.0268	36.4881
ThermoFisher	20.3387	22.011	18.6117	20.9254	18.0242
ThermoFisher	35.66	33.3326	37.8886	37.0262	38.6108
ThermoFisher	36.7705	33.3055	37.0643	35.6324	36.8115
ThermoFisher	37.9464	36.4546	35.867	34.9495	38.1408
ThermoFisher	36.0265	36.1473	37.406	34.5381	36.7051
ThermoFisher	34.7546	37.4437	37.3636	34.3612	35.7145
ThermoFisher	34.092	36.2416	36.355	37.04	33.9595
ThermoFisher	40.2772	39.3548	40.466	37.0112	35.3104
ThermoFisher	35.03	39.4374	36.9777	37.0876	37.955
ThermoFisher	25.6664	22.1782	29.1336	28.2318	27.2816
ThermoFisher	36.0439	37.7668	35.7234	33.3162	31.3309
ThermoFisher	27.5503	22.9169	31.8986	29.702	29.8285
ThermoFisher	13.8208	12.5926	14.0056	9.41541	12.5965
ThermoFisher	27.5081	22.6601	30.386	29.304	29.4744
ThermoFisher	10.5017	10.5318	10.327	12.338	9.09345
ThermoFisher	9.60254	11.8383	9.04307	11.2035	8.29415
ThermoFisher	9.78136	11.8488	9.90482	10.0468	7.12657
ThermoFisher	9.61353	11.3037	8.47904	13.4174	7.37097
ThermoFisher	10.633	12.0503	11.586	13.0101	7.46474
ThermoFisher	11.4459	12.2307	10.5458	9.66504	8.75302
ThermoFisher	10.5996	12.1404	9.87099	9.14662	8.36986
ThermoFisher	9.11391	10.1083	8.50293	8.30481	8.55934
ThermoFisher	11.0613	12.1386	10.3729	7.91194	7.36746
ThermoFisher	12.6268	12.2483	12.194	9.11607	10.03
ThermoFisher	10.2574	11.3933	10.4348	9.9332	12.143
ThermoFisher	11.9184	11.1998	13.1575	12.9631	12.5616
ThermoFisher	12.3284	11.7055	13.7088	11.7003	9.30672
ThermoFisher	12.6925	13.1768	12.7032	10.1038	8.31089
ThermoFisher	11.7068	13.5829	12.6895	10.2073	7.78753
ThermoFisher	11.9846	13.2218	11.3614	11.9335	7.08106
ThermoFisher	16.3983	15.2307	17.5742	14.8731	7.27417
ThermoFisher	12.9828	13.6083	12.582	11.6494	8.7641
ThermoFisher	9.3747	10.6232	10.5438	9.53483	12.3403
ThermoFisher	15.855	13.3264	15.1385	8.43969	9.82986
ThermoFisher	10.4839	10.758	10.7928	10.8353	9.38876
ThermoFisher	13.9596	12.6187	13.9883	7.96011	9.08843
ThermoFisher	14.9627	13.4012	14.7274	10.2037	9.5991
ThermoFisher	16.761	15.733	15.4632	13.2186	7.56821
ThermoFisher	13.249	14.7306	13.7536	13.3661	7.95549
ThermoFisher	18.3337	15.8673	18.1859	14.7343	9.86056
ThermoFisher	13.2034	11.2847	13.3588	7.55067	9.77939
ThermoFisher	12.0102	10.6798	12.8099	7.3996	9.28961
ThermoFisher	11.4453	10.3396	10.9139	8.64736	9.03457
ThermoFisher	11.9653	11.488	12.2665	6.56494	9.44582
ThermoFisher	14.0239	13.366	14.0995	7.8105	11.004
ThermoFisher	12.1787	11.1025	12.7593	9.97316	11.1305
ThermoFisher	15.5647	13.5926	16.506	13.0505	12.219
ThermoFisher	17.2267	14.9312	17.6053	11.05	9.45112
ThermoFisher	17.9951	16.8679	17.7376	14.2468	8.08067
ThermoFisher	19.816	18.1643	19.9195	8.76158	7.53159
ThermoFisher	17.9616	18.5102	17.846	14.4049	9.4865
ThermoFisher	20.3654	19.1244	22.6015	13.0248	10.0995
ThermoFisher	14.3124	11.9591	14.6688	8.45319	10.4843
ThermoFisher	14.6471	12.4342	14.9388	9.65925	9.50141
ThermoFisher	12.2748	11.1673	12.5253	8.23597	8.08951
ThermoFisher	11.6877	12.4012	12.9619	9.52906	7.89205
ThermoFisher	18.704	18.8687	18.0046	24.7707	23.2685
ThermoFisher	12.7564	12.9769	13.168	8.59725	8.56354
ThermoFisher	28.3754	23.0283	29.7336	30.826	32.2826
ThermoFisher	25.1548	23.9342	26.1467	29.9691	29.3782
ThermoFisher	24.8512	21.0842	26.461	28.5365	30.5969
ThermoFisher	21.8433	18.7102	26.0741	28.4376	29.9832
ThermoFisher	22.4862	17.6986	26.5955	30.6944	28.9391
ThermoFisher	24.632	20.1612	29.5227	28.5291	30.1047
ThermoFisher	27.3729	22.9823	31.0643	28.8804	30.4561
ThermoFisher	28.7844	24.5245	29.2879	28.9269	28.337
ThermoFisher	28.4567	25.4493	31.0425	29.0341	32.5645
ThermoFisher	29.0207	24.808	31.3165	29.5038	32.36
ThermoFisher	24.7537	22.2015	28.0678	29.5236	31.3781
ThermoFisher	28.7208	26.2506	28.7291	28.2848	28.271
ThermoFisher	27.1323	26.4931	28.488	28.8417	27.1015
ThermoFisher	25.5904	23.182	29.7714	27.1782	28.7432
ThermoFisher	26.2573	23.1945	27.2496	27.4462	27.317
ThermoFisher	29.7273	29.3984	32.5399	29.0447	29.9665
ThermoFisher	25.2705	22.2381	28.7024	27.6519	28.9462
ThermoFisher	27.1894	24.639	28.3287	27.708	27.9438
ThermoFisher	30.4184	30.2588	31.9272	27.5148	27.5302
ThermoFisher	14.5697	13.6986	16.375	10.7938	9.15877
ThermoFisher	22.825	20.1943	25.5134	29.2126	31.127
ThermoFisher	25.6885	22.864	29.1387	27.8769	31.1987
ThermoFisher	31.9443	26.3964	31.6253	28.4141	30.6828
ThermoFisher	15.2868	17.9453	14.4166	16.5182	14.5939
ThermoFisher	11.9859	10.5009	13.25	11.2716	11.6014
ThermoFisher	31.3593	24.3234	31.7615	30.0772	32.1341
ThermoFisher	12.2379	12.2995	11.6855	13.742	10.3847
ThermoFisher	11.8948	14.5644	10.9201	14.7984	8.87421
ThermoFisher	11.3773	13.7879	10.7885	14.3034	9.19585
ThermoFisher	12.2856	14.224	12.1692	13.0694	9.55263
ThermoFisher	11.0249	13.9566	11.6734	11.3908	5.78692
ThermoFisher	16.5202	18.5657	12.8289	15.115	14.6032
ThermoFisher	17.3075	17.7852	13.165	13.3016	13.993
ThermoFisher	15.9915	16.8702	14.8351	14.3	13.4189
ThermoFisher	13.7968	16.1646	12.739	13.219	13.4308
ThermoFisher	16.4415	17.5177	14.861	14.2744	12.6367
ThermoFisher	10.9108	13.3365	10.2827	14.486	9.96335
ThermoFisher	34.3193	32.2597	32.8839	27.8884	32.1748
ThermoFisher	30.3302	30.5998	32.9621	25.5828	29.8394
ThermoFisher	27.5209	21.9927	30.2033	29.5318	32.1343
ThermoFisher	29.9977	29.762	31.6271	23.9225	29.2101
ThermoFisher	29.5626	27.5919	31.5018	27.6712	29.8082
NEB	11.7165	14.1137	12.6929	21.5665	16.1725
NEB	21.3612	25.8752	20.0829	28.938	15.1921
NEB	22.7607	26.6022	21.7347	35.6075	20.4396
NEB	24.3032	27.0253	22.8989	38.3789	21.1603
NEB	21.7331	24.0657	21.4352	35.6525	24.2113
NEB	46.7841	50.1132	43.0872	53.7908	24.5444
NEB	26.1867	26.6974	25.2922	43.8154	29.3607
NEB	30.0231	29.6615	30.2255	37.4937	25.9544
NEB	15.7913	20.4444	14.8667	29.8927	13.1584
NEB	12.9701	17.7314	12.2736	30.4835	16.5631
NEB	25.8807	26.4006	27.8751	37.7453	29.6358
NEB	28.5041	27.1784	29.8641	36.1105	27.1647
NEB	19.1827	23.5573	19.3635	25.4659	21.0963
NEB	18.8142	23.9975	18.5649	26.4743	20.0181
NEB	16.1875	19.4789	15.1748	22.5578	19.6027
NEB	14.2686	14.9828	14.1997	23.4805	20.2363
NEB	14.6838	18.39	13.4309	26.5004	20.3525
NEB	16.2571	19.7013	15.9897	27.8938	20.5799
NEB	13.2599	17.0203	12.3584	20.9159	17.3554
NEB	14.7588	18.8046	13.8892	21.4389	15.8435
NEB	15.9712	19.7076	14.719	24.4218	18.0997
NEB	18.3851	22.6531	16.9066	32.1941	13.3456
NEB	17.7654	20.7335	16.7398	34.162	17.4504
NEB	16.6099	22.627	15.3338	28.5306	19.1227
NEB	19.0005	20.5295	19.6075	31.1175	14.6763
NEB	17.3275	19.6386	18.1507	32.7459	14.5704
NEB	19.9848	22.3533	19.5702	32.3328	12.6588
NEB	14.1692	18.482	13.4359	35.2178	8.51014
NEB	15.985	19.2669	15.6684	36.2037	8.87398
NEB	32.3181	34.6758	30.861	38.1286	40.0597
NEB	16.1211	18.7128	14.7237	24.6326	16.9634
NEB	12.6051	15.8934	11.7345	30.7309	14.3278
NEB	11.173	14.417	11.2778	22.0452	13.3667
NEB	15.4543	19.3304	18.098	22.0155	13.8399
NEB	20.4877	27.9078	18.1151	25.3068	13.7483
NEB	25.9346	29.5907	24.2916	26.7489	12.8977
NEB	21.9051	25.5108	20.3382	34.3372	14.1544
NEB	15.0635	17.518	13.7648	25.1222	17.5407
NEB	14.6634	20.6059	15.8675	27.7772	17.5107
NEB	15.3135	18.675	15.0595	15.2556	15.237
NEB	16.5815	23.5124	16.6711	25.6798	21.0494
NEB	14.672	17.1204	15.2514	18.3935	13.6637
NEB	25.987	30.6349	28.3958	50.9408	30.1719
NEB	30.3905	29.0248	29.756	41.3808	24.9088
NEB	22.4284	27.2104	24.9796	52.1137	33.6927
NEB	27.2405	28.7702	27.3361	46.4645	27.8701
NEB	28.7957	32.9208	28.2057	43.5002	28.0033
NEB	39.4975	38.6712	43.8443	50.1946	34.4824
NEB	35.2298	35.1024	35.3989	44.9407	29.8166
NEB	22.5723	21.2974	24.2112	40.9451	29.4989
NEB	18.2618	20.9396	18.4935	35.0972	23.768
NEB	19.7431	20.2569	21.4076	29.4979	31.0243
NEB	17.4378	15.4758	18.2234	28.4104	21.7392
NEB	13.761	16.9569	15.3918	27.6481	15.3059
NEB	20.0338	25.7529	20.9461	26.625	17.6243
NEB	13.6854	15.6027	14.2632	25.1881	11.622
NEB	18.462	21.8586	16.2992	28.4255	18.9615
NEB	17.8786	21.5025	20.0352	24.2063	16.1913
NEB	20.0727	22.222	18.7996	38.8954	16.8716
NEB	13.283	11.9157	13.2676	19.427	20.6256
NEB	8.9707	11.9187	9.46837	10.3429	17.0695
NEB	12.8071	12.5633	13.3009	19.9434	30.4877
NEB	12.4883	11.6447	13.7653	21.241	31.8578
NEB	15.0755	13.3595	14.8057	19.7749	30.2182
NEB	12.3291	11.1612	12.3938	17.0163	28.0112
NEB	9.03888	7.81803	10.1879	12.2612	18.2528
NEB	9.71347	10.2035	10.9163	11.1995	19.399
NEB	10.5057	10.8775	10.7266	12.786	19.4293
NEB	9.1572	9.42903	9.56087	11.2265	19.7536
NEB	8.23269	9.46124	8.73428	12.7674	21.6467
NEB	24.1635	26.6368	31.4723	48.875	33.6542
NEB	22.9139	24.5288	28.94	50.8211	27.6715
NEB	22.6772	25.2575	20.9631	46.2873	23.6048
NEB	26.8004	31.2054	27.3845	40.3484	27.842
NEB	21.4251	28.3317	21.8205	35.8867	22.9427
NEB	20.1606	23.5078	19.6492	27.665	18.941
NEB	13.6181	17.2557	13.0836	15.4673	13.6268
NEB	12.8224	16.8086	12.849	14.3262	12.8365
NEB	12.497	18.4362	13.2731	14.8925	12.9666
NEB	12.5312	17.2051	13.0618	15.3859	12.8163
NEB	12.3233	17.8271	12.6407	16.7907	14.708
NEB	13.8817	22.606	13.6	15.696	11.3183
NEB	17.0125	25.7075	14.4823	15.9091	12.2194
NEB	15.6337	23.6353	15.1022	16.8698	15.0778
NEB	18.4295	24.9912	15.6355	20.7522	14.2157
NEB	17.9006	23.7247	16.2723	18.8555	13.9721
NEB	19.0651	24.3622	18.4182	16.5615	14.5873
NEB	14.199	17.4816	13.0116	15.2844	12.6435
NEB	13.7107	20.1892	12.4314	15.5871	10.7844
NEB	11.6734	17.3572	11.0509	13.404	11.4441
NEB	14.7081	20.1658	13.3387	16.3607	12.6866
NEB	13.927	21.914	12.2101	15.8592	12.138
NEB	19.5353	25.8916	17.5353	16.9149	14.2287
NEB	20.3732	26.2486	19.1939	16.1115	11.5786
NEB	18.6638	23.6064	16.1074	15.5636	13.6523
NEB	18.068	21.919	17.637	16.8838	15.8559
NEB	20.9787	25.9794	18.209	23.2235	16.4581
NEB	22.5358	29.7476	21.9704	17.9928	15.1838
NEB	23.3727	26.1793	23.8482	22.1136	16.1532
NEB	30.3982	31.0071	29.831	48.0713	26.4155
NEB	28.754	29.0776	28.8357	41.3404	27.4329
NEB	23.7593	23.0201	27.3044	45.0079	25.3559
